# Supplementary material for: 6,6′-Dimethyl-2,2′-[oxalylbis(aza­nedi­yl)]dipyridinium dichloride acetonitrile solvate
Source: Acta Crystallogr Sect E Struct Rep Online. 2010 Aug 25;66(Pt 9):o2386. doi: 10.1107/S1600536810033519 (PMC3007829; doi:10.1107/S1600536810033519)
Supplement: Supplementary file 1 [file e-66-o2386-sup1.cif]

##############################################################################
###                                                                        ###
###        Electronic paper (Acta Crystallographica Section E)             ###
###                                                                        ###
##############################################################################
#                                                                            #
# This CIF contains the data in a paper accepted for publication in Acta     #
# Crystallographica Section E. It conforms to the requirements of Notes      #
# for Authors for Section E, and has been peer reviewed under the auspices   #
# of the IUCr Commission on Journals.                                        #
#                                                                            #
# Full details of the Crystallographic Information File format               #
# are given in the paper "The Crystallographic Information File (CIF):       #
# a New Standard Archive File for Crystallography" by S. R. Hall, F. H.      #
# Allen and I. D. Brown [Acta Cryst. (1991), A47, 655-685].                  #
#                                                                            #
# The current version of the core CIF dictionary is obtainable from          #
# ftp://ftp.iucr.org/pub/cif_core.dic. The current version number is 2.4.    #
#                                                                            #
# Software is freely available for graphical display of the structure(s) in  #
# this CIF.  For information consult the CIF home page http://www.iucr.org/  #
# cif/home.html                                                              #
#                                                                            #
# This file may be used for bona fide research purposes within the           #
# scientific community so long as proper attribution is given to the journal # 
# article from which it was obtained.                                        #
#                                                                            #
##############################################################################
                                             
data_I
_audit_creation_method     SHELXL-97
_chemical_name_systematic
;
6,6'-Dimethyl-2,2'-[oxalylbis(azanediyl)]dipyridinium dichloride acetonitrile
solvate
;
_chemical_name_common     ?
_chemical_formula_moiety     'C14 H16 N4 O2 2+, 2(Cl -), C2 H3 N'
_chemical_formula_sum     'C16 H19 Cl2 N5 O2'
_chemical_formula_iupac     'C14 H16 N4 O2 2+, 2Cl -, C2 H3 N'
_chemical_formula_weight     384.26
_chemical_melting_point     ?
_symmetry_cell_setting     monoclinic
_symmetry_space_group_name_H-M     'P 2/c'
_symmetry_space_group_name_Hall     '-P 2yc'
loop_
    _symmetry_equiv_pos_as_xyz
    'x, y, z'
    '-x, y, -z+1/2'
    '-x, -y, -z'
    'x, -y, z-1/2'
_cell_length_a     10.6740(19)
_cell_length_b     8.7637(5)
_cell_length_c     10.370(3)
_cell_angle_alpha     90.00
_cell_angle_beta     109.83(2)
_cell_angle_gamma     90.00
_cell_volume     912.5(3)
_cell_formula_units_Z     2
_cell_measurement_reflns_used     28
_cell_measurement_theta_min     4.66
_cell_measurement_theta_max     12.50
_cell_measurement_temperature     295(2)
_exptl_crystal_description     plate
_exptl_crystal_colour     colourless
_exptl_crystal_size_max     0.6
_exptl_crystal_size_mid     0.2
_exptl_crystal_size_min     0.1
_exptl_crystal_density_diffrn     1.399
_exptl_crystal_density_meas     ?
_exptl_crystal_density_method     'not measured'
_exptl_crystal_F_000     400
_exptl_absorpt_coefficient_mu     0.376
_exptl_absorpt_correction_type     psi-scan
_exptl_absorpt_process_details     '(XSCANS; Siemens, 1995)'
_exptl_absorpt_correction_T_min     0.8231
_exptl_absorpt_correction_T_max     0.9218
_exptl_special_details
;
Refinement of <i>F</i>^2^ against ALL reflections. The weighted <i>R</i>-factor
<i>wR</i> and goodness of fit <i>S</i> are based on <i>F</i>^2^, conventional
<i>R</i>-factors <i>R</i> are based on <i>F</i>, with <i>F</i> set to zero for
negative <i>F</i>^2^. The threshold expression of <i>F</i>^2^ >
\s(<i>F</i>^2^) is used only for calculating <i>R</i>-factors(gt) <i>etc</i>.
and is not relevant to the choice of reflections for refinement.
<i>R</i>-factors based on <i>F</i>^2^ are statistically about twice as large
as those based on <i>F</i>, and <i>R</i>- factors based on ALL data will be
even larger.
;
_diffrn_ambient_temperature     295(2)
_diffrn_radiation_type     MoK\a
_diffrn_radiation_wavelength     0.71073
_diffrn_radiation_source     'fine-focus sealed tube'
_diffrn_radiation_monochromator     graphite
_diffrn_measurement_device_type     'Bruker P4'
_diffrn_measurement_method     '\w scans'
_diffrn_detector_area_resol_mean     ?
_diffrn_reflns_number     2165
_diffrn_reflns_av_R_equivalents     0.0225
_diffrn_reflns_av_sigmaI/netI     0.0287
_diffrn_reflns_theta_min     2.03
_diffrn_reflns_theta_max     25.00
_diffrn_reflns_theta_full     25.00
_diffrn_measured_fraction_theta_max     0.996
_diffrn_measured_fraction_theta_full     0.996
_diffrn_reflns_limit_h_min     -12
_diffrn_reflns_limit_h_max     12
_diffrn_reflns_limit_k_min     -10
_diffrn_reflns_limit_k_max     1
_diffrn_reflns_limit_l_min     -12
_diffrn_reflns_limit_l_max     1
_diffrn_standards_number     3
_diffrn_standards_interval_count     97
_diffrn_standards_interval_time     ?
_diffrn_standards_decay_%     0
_refine_special_details
;
 Refinement of F^2^ against ALL reflections.  The weighted R-factor wR and
 goodness of fit S are based on F^2^, conventional R-factors R are based
 on F, with F set to zero for negative F^2^. The threshold expression of
 F^2^ > 2sigma(F^2^) is used only for calculating R-factors(gt) etc. and is
 not relevant to the choice of reflections for refinement.  R-factors based
 on F^2^ are statistically about twice as large as those based on F, and R-
 factors based on ALL data will be even larger.
;
_reflns_number_total     1619
_reflns_number_gt     1308
_reflns_threshold_expression     I>2sigma(I)
_refine_ls_structure_factor_coef     Fsqd
_refine_ls_matrix_type     full
_refine_ls_R_factor_all     0.0481
_refine_ls_R_factor_gt     0.0353
_refine_ls_wR_factor_gt     0.0869
_refine_ls_wR_factor_ref     0.0941
_refine_ls_goodness_of_fit_ref     1.067
_refine_ls_restrained_S_all     1.067
_refine_ls_number_reflns     1619
_refine_ls_number_parameters     118
_refine_ls_number_restraints     0
_refine_ls_hydrogen_treatment     constr
_refine_ls_weighting_scheme     calc
_refine_ls_weighting_details
         'calc w=1/[\s^2^(Fo^2^)+(0.0401P)^2^+0.2279P] where P=(Fo^2^+2Fc^2^)/3'
_atom_sites_solution_hydrogens     geom
_atom_sites_solution_primary     direct
_atom_sites_solution_secondary     difmap
_refine_ls_shift/su_max     0.000
_refine_ls_shift/su_mean     0.000
_refine_diff_density_max     0.198
_refine_diff_density_min     -0.168
_refine_ls_extinction_method     'SHELXL97 (Sheldrick, 2008)'
_refine_ls_extinction_coef     0.0090(15)
_refine_ls_extinction_expression
                                  'Fc^*^=kFc[1+0.001xFc^2^\l^3^/sin(2\q)]^-1/4^'
loop_
    _atom_type_symbol
    _atom_type_description
    _atom_type_scat_dispersion_real
    _atom_type_scat_dispersion_imag
    _atom_type_scat_source
    'C' 'C' 0.0033 0.0016
                         'International Tables Vol C Tables 4.2.6.8 and 6.1.1.4'
    'H' 'H' 0.0000 0.0000
                         'International Tables Vol C Tables 4.2.6.8 and 6.1.1.4'
    'N' 'N' 0.0061 0.0033
                         'International Tables Vol C Tables 4.2.6.8 and 6.1.1.4'
    'O' 'O' 0.0106 0.0060
                         'International Tables Vol C Tables 4.2.6.8 and 6.1.1.4'
    'Cl' 'Cl' 0.1484 0.1585
                         'International Tables Vol C Tables 4.2.6.8 and 6.1.1.4'
_computing_data_collection     'XSCANS (Siemens, 1995)'
_computing_cell_refinement     'XSCANS (Siemens, 1995)'
_computing_data_reduction     'SHELXTL (Sheldrick, 2008)'
_computing_structure_solution     'SHELXS97 (Sheldrick, 2008)'
_computing_structure_refinement     'SHELXL97 (Sheldrick, 2008)'
_computing_molecular_graphics     'SHELXTL (Sheldrick, 2008)'
_computing_publication_material     'SHELXTL (Sheldrick, 2008)'
loop_
    _atom_site_type_symbol
    _atom_site_label
    _atom_site_fract_x
    _atom_site_fract_y
    _atom_site_fract_z
    _atom_site_U_iso_or_equiv
    _atom_site_adp_type
    _atom_site_calc_flag
    _atom_site_refinement_flags
    _atom_site_occupancy
    _atom_site_disorder_assembly
    _atom_site_disorder_group
    Cl Cl 0.23722(6) 0.11398(6) 0.09664(5) 0.0569(2) Uani d . 1 . .
    O O 0.55710(15) 0.81506(16) 0.54656(14) 0.0542(4) Uani d . 1 . .
    N N1 0.27012(15) 0.78055(18) 0.15297(15) 0.0400(4) Uani d . 1 . .
    H H1A 0.2513 0.8715 0.1212 0.048 Uiso calc R 1 . .
    N N2 0.39872(16) 0.90108(18) 0.34987(15) 0.0424(4) Uani d . 1 . .
    H H2A 0.3653 0.9837 0.3073 0.051 Uiso calc R 1 . .
    N N3 1.0000 0.6381(4) 0.2500 0.0953(12) Uani d S 1 . .
    C C1 0.1214(2) 0.7019(3) -0.0703(2) 0.0596(6) Uani d . 1 . .
    H H1B 0.0933 0.6103 -0.1230 0.089 Uiso calc R 1 . .
    H H1C 0.1660 0.7672 -0.1153 0.089 Uiso calc R 1 . .
    H H1D 0.0450 0.7538 -0.0626 0.089 Uiso calc R 1 . .
    C C2 0.2141(2) 0.6624(2) 0.0687(2) 0.0443(5) Uani d . 1 . .
    C C3 0.2463(2) 0.5175(2) 0.1183(2) 0.0521(5) Uani d . 1 . .
    H H3A 0.2118 0.4336 0.0627 0.062 Uiso calc R 1 . .
    C C4 0.3305(2) 0.4971(3) 0.2514(2) 0.0567(6) Uani d . 1 . .
    H H4A 0.3514 0.3985 0.2851 0.068 Uiso calc R 1 . .
    C C5 0.3847(2) 0.6201(2) 0.3363(2) 0.0522(5) Uani d . 1 . .
    H H5A 0.4406 0.6054 0.4262 0.063 Uiso calc R 1 . .
    C C6 0.35325(19) 0.7650(2) 0.28310(18) 0.0395(4) Uani d . 1 . .
    C C7 0.4915(2) 0.9157(2) 0.47672(19) 0.0420(5) Uani d . 1 . .
    C C8 1.0000 0.7663(4) 0.2500 0.0583(8) Uani d S 1 . .
    C C9 1.0000 0.9293(4) 0.2500 0.0666(9) Uani d S 1 . .
    H H9B 1.0894 0.9658 0.2704 0.100 Uiso calc PR 0.50 . .
    H H9A 0.9650 0.9658 0.3182 0.100 Uiso calc PR 0.50 . .
    H H9C 0.9456 0.9658 0.1614 0.100 Uiso calc PR 0.50 . .
loop_
    _atom_site_aniso_label
    _atom_site_aniso_U_11
    _atom_site_aniso_U_22
    _atom_site_aniso_U_33
    _atom_site_aniso_U_12
    _atom_site_aniso_U_13
    _atom_site_aniso_U_23
    Cl 0.0769(4) 0.0307(3) 0.0530(3) 0.0030(2) 0.0089(3) 0.0052(2)
    O 0.0635(9) 0.0404(9) 0.0450(7) 0.0124(7) 0.0005(7) 0.0022(6)
    N1 0.0498(9) 0.0268(8) 0.0401(8) 0.0023(7) 0.0112(7) 0.0022(6)
    N2 0.0546(10) 0.0297(9) 0.0373(8) 0.0057(7) 0.0082(7) 0.0012(6)
    N3 0.107(3) 0.052(2) 0.136(3) 0.000 0.054(3) 0.000
    C1 0.0696(15) 0.0438(13) 0.0510(12) -0.0032(11) 0.0017(11) -0.0076(10)
    C2 0.0499(11) 0.0326(10) 0.0494(11) -0.0034(9) 0.0155(9) -0.0053(8)
    C3 0.0604(14) 0.0300(11) 0.0625(13) -0.0045(9) 0.0166(11) -0.0053(10)
    C4 0.0689(14) 0.0289(10) 0.0680(14) 0.0042(10) 0.0178(12) 0.0110(10)
    C5 0.0639(13) 0.0361(11) 0.0491(11) 0.0044(10) 0.0095(10) 0.0071(9)
    C6 0.0465(10) 0.0334(10) 0.0382(9) 0.0016(8) 0.0140(8) 0.0010(8)
    C7 0.0472(11) 0.0398(11) 0.0364(10) 0.0059(9) 0.0109(8) -0.0008(8)
    C8 0.0587(19) 0.053(2) 0.066(2) 0.000 0.0248(16) 0.000
    C9 0.080(2) 0.0492(19) 0.068(2) 0.000 0.0212(18) 0.000
_geom_special_details
;
 All esds (except the esd in the dihedral angle between two l.s. planes)
 are estimated using the full covariance matrix.  The cell esds are taken
 into account individually in the estimation of esds in distances, angles
 and torsion angles; correlations between esds in cell parameters are only
 used when they are defined by crystal symmetry.  An approximate (isotropic)
 treatment of cell esds is used for estimating esds involving l.s. planes.
;
loop_
    _geom_bond_atom_site_label_1
    _geom_bond_atom_site_label_2
    _geom_bond_site_symmetry_2
    _geom_bond_distance
    _geom_bond_publ_flag
    O C7 . 1.204(2) ?
    N1 C6 . 1.347(2) ?
    N1 C2 . 1.356(2) ?
    N1 H1A . 0.8600 ?
    N2 C7 . 1.358(2) ?
    N2 C6 . 1.382(2) ?
    N2 H2A . 0.8600 ?
    N3 C8 . 1.123(5) ?
    C1 C2 . 1.486(3) ?
    C1 H1B . 0.9600 ?
    C1 H1C . 0.9600 ?
    C1 H1D . 0.9600 ?
    C2 C3 . 1.370(3) ?
    C3 C4 . 1.380(3) ?
    C3 H3A . 0.9300 ?
    C4 C5 . 1.388(3) ?
    C4 H4A . 0.9300 ?
    C5 C6 . 1.379(3) ?
    C5 H5A . 0.9300 ?
    C7 C7 3_676 1.545(4) ?
    C8 C9 . 1.429(5) ?
    C9 H9B . 0.9600 ?
    C9 H9A . 0.9600 ?
    C9 H9C . 0.9600 ?
loop_
    _geom_angle_atom_site_label_1
    _geom_angle_atom_site_label_2
    _geom_angle_atom_site_label_3
    _geom_angle_site_symmetry_1
    _geom_angle_site_symmetry_3
    _geom_angle
    _geom_angle_publ_flag
    C6 N1 C2 . . 124.41(17) ?
    C6 N1 H1A . . 117.8 ?
    C2 N1 H1A . . 117.8 ?
    C7 N2 C6 . . 125.72(16) ?
    C7 N2 H2A . . 117.1 ?
    C6 N2 H2A . . 117.1 ?
    C2 C1 H1B . . 109.5 ?
    C2 C1 H1C . . 109.5 ?
    H1B C1 H1C . . 109.5 ?
    C2 C1 H1D . . 109.5 ?
    H1B C1 H1D . . 109.5 ?
    H1C C1 H1D . . 109.5 ?
    N1 C2 C3 . . 117.77(18) ?
    N1 C2 C1 . . 116.77(18) ?
    C3 C2 C1 . . 125.46(19) ?
    C2 C3 C4 . . 119.4(2) ?
    C2 C3 H3A . . 120.3 ?
    C4 C3 H3A . . 120.3 ?
    C3 C4 C5 . . 121.6(2) ?
    C3 C4 H4A . . 119.2 ?
    C5 C4 H4A . . 119.2 ?
    C6 C5 C4 . . 117.98(19) ?
    C6 C5 H5A . . 121.0 ?
    C4 C5 H5A . . 121.0 ?
    N1 C6 C5 . . 118.82(18) ?
    N1 C6 N2 . . 114.49(16) ?
    C5 C6 N2 . . 126.69(17) ?
    O C7 N2 . . 126.70(18) ?
    O C7 C7 . 3_676 122.0(2) ?
    N2 C7 C7 . 3_676 111.3(2) ?
    N3 C8 C9 . . 180.000(2) ?
    C8 C9 H9B . . 109.5 ?
    C8 C9 H9A . . 109.5 ?
    H9B C9 H9A . . 109.5 ?
    C8 C9 H9C . . 109.5 ?
    H9B C9 H9C . . 109.5 ?
    H9A C9 H9C . . 109.5 ?
loop_
    _geom_hbond_atom_site_label_D
    _geom_hbond_atom_site_label_H
    _geom_hbond_atom_site_label_A
    _geom_hbond_site_symmetry_A
    _geom_hbond_distance_DH
    _geom_hbond_distance_HA
    _geom_hbond_distance_DA
    _geom_hbond_angle_DHA
    N1 H1A Cl 1_565 0.86 2.14 2.9772(16) 164.6
    N2 H2A Cl 1_565 0.86 2.43 3.2057(17) 149.8
data_global
_journal_date_recd_electronic     2010-08-02
_journal_date_accepted     2010-08-19
_journal_name_full     'Acta Crystallographica, Section E'
_journal_year     2010
_journal_volume     66
_journal_issue      9
_journal_page_first     o2386
_journal_page_last     o2386
_journal_paper_category     QO
_journal_coeditor_code     NC2195
_publ_contact_author_name     'Jhy-Der Chen'
_publ_contact_author_address
;
Department of Chemistry, Chung-Yuan Christian University
Chung-Li
Taiwan, R. O. C.
;
_publ_contact_author_email     'jdchen@cycu.edu.tw'
_publ_contact_author_fax     ?
_publ_contact_author_phone     ?
_publ_section_title
;
6,6'-Dimethyl-2,2'-[oxalylbis(azanediyl)]dipyridinium dichloride acetonitrile
solvate
;
loop_
    _publ_author_name
    _publ_author_footnote
    _publ_author_address
    'Hu, Hui-Ling' .
;
Department of Chemical and Materials Engineering,
Nanya Institute of Technology, Chung-Li, Taiwan
;
    'Cheng, Pei-Chi' .
;
Department of Chemistry, Chung-Yuan Christian University,
Chung-Li, Taiwan
;
    'Wu, Chia-Jun' .
;
Department of Chemistry, Chung-Yuan Christian University,
Chung-Li, Taiwan
;
    'Chen, Jhy-Der' .
;
Department of Chemistry, Chung-Yuan Christian University,
Chung-Li, Taiwan
;
