# Supplementary material for: 6,6′-Dimethyl-2,2′-[oxalylbis(aza­nedi­yl)]dipyridinium dichloride acetonitrile solvate
Source: Acta Crystallogr Sect E Struct Rep Online. 2010 Aug 25;66(Pt 9):o2386. doi: 10.1107/S1600536810033519 (PMC3007829; doi:10.1107/S1600536810033519)
Supplement: Supplementary file 2 [file e-66-o2386-Isup2.hkl]

# 
# h,k,l, Fc-squared, Fo-squared, sigma(Fo-squared) and status flag 
# 
data_I
_shelx_title ' 1 in P2/c' 
_shelx_refln_list_code          4 
_shelx_F_calc_maximum      254.45 
_exptl_crystal_F_000       400.00 
_reflns_d_resolution_high  0.8408 
 
loop_ 
 _symmetry_equiv_pos_as_xyz 
 'x, y, z' 
 '-x, y, -z+1/2' 
 '-x, -y, -z' 
 'x, -y, z-1/2' 
 
_cell_length_a    10.6740 
_cell_length_b     8.7637 
_cell_length_c    10.3700 
_cell_angle_alpha  90.000 
_cell_angle_beta  109.834 
_cell_angle_gamma  90.000 
 
_shelx_F_squared_multiplier     1.000 
 
loop_ 
 _refln_index_h 
 _refln_index_k 
 _refln_index_l 
 _refln_F_squared_calc 
 _refln_F_squared_meas 
 _refln_F_squared_sigma 
 _refln_observed_status 
   1   0   0     2372.84     2165.62     36.51 o 
   2   0   0     2614.23     2395.33     24.40 o 
   3   0   0      386.68      356.33      8.67 o 
   4   0   0     2436.93     2320.12     34.58 o 
   5   0   0      985.42     1027.18     23.28 o 
   6   0   0      580.56      532.00     17.35 o 
   7   0   0       75.44       79.77      2.47 o 
   8   0   0      724.52      755.72     16.42 o 
   9   0   0      111.81      108.16      3.09 o 
  10   0   0       10.93       10.62      1.74 o 
  11   0   0        8.13       13.52      2.77 o 
   0   1   0     1079.15     1248.49     12.31 o 
   1   1   0      542.10      536.06     13.78 o 
   2   1   0      451.77      434.53      8.70 o 
   3   1   0      569.92      610.32     16.26 o 
   4   1   0      999.61      978.31     16.44 o 
   5   1   0       55.93       52.33      1.31 o 
   6   1   0      198.33      190.44      3.92 o 
   7   1   0        0.16       -0.95      1.02 o 
   8   1   0       64.04       65.68      2.36 o 
   9   1   0        7.10        6.73      1.22 o 
  10   1   0        0.37        0.97      1.09 o 
  11   1   0        4.54        6.11      1.77 o 
   0   2   0      365.69      360.65     14.63 o 
   1   2   0      169.86      148.80      3.65 o 
   2   2   0       85.53      112.63      3.15 o 
   3   2   0       21.66       21.47      1.24 o 
   4   2   0       60.77       66.12      1.95 o 
   5   2   0        1.32       -1.02      1.24 o 
   6   2   0        1.57        2.19      1.44 o 
   7   2   0      118.49      116.51      6.41 o 
   8   2   0        1.78       -1.58      2.48 o 
   9   2   0        7.75        5.10      1.65 o 
  10   2   0        5.24        5.90      1.75 o 
  11   2   0       47.40       43.49      3.49 o 
   0   3   0     2489.23     2405.84     43.55 o 
   1   3   0     1823.98     1907.77     28.25 o 
   2   3   0     1333.36     1372.43     40.53 o 
   3   3   0       42.76       55.35      2.48 o 
   4   3   0      768.37      761.64     19.73 o 
   5   3   0       21.81       25.80      1.65 o 
   6   3   0      264.35      266.56      6.68 o 
   7   3   0        9.14       11.27      1.65 o 
   8   3   0        0.99        1.60      1.65 o 
   9   3   0       11.14       14.21      1.85 o 
  10   3   0       93.24       89.21      2.68 o 
  11   3   0        0.85        4.21      3.35 o 
   0   4   0      954.60      982.77     30.46 o 
   1   4   0       92.24      113.62      3.19 o 
   2   4   0       13.92        4.19      1.12 o 
   3   4   0      500.15      587.90     17.13 o 
   4   4   0      304.63      281.91      7.84 o 
   5   4   0      760.77      872.92     36.96 o 
   6   4   0      423.46      456.42     15.03 o 
   7   4   0       70.58       70.13      2.68 o 
   8   4   0       56.32       59.00      2.62 o 
   9   4   0        0.62        1.60      1.65 o 
  10   4   0       22.45       20.25      2.78 o 
  11   4   0       47.88       50.11      3.60 o 
   0   5   0     1430.05     1453.92     34.30 o 
   1   5   0       54.80       58.60      1.86 o 
   2   5   0     1037.83      990.29     36.87 o 
   3   5   0      186.17      202.01      5.14 o 
   4   5   0      298.58      305.54      7.73 o 
   5   5   0        9.81       11.82      1.65 o 
   6   5   0       76.37       79.29      2.68 o 
   7   5   0      155.44      161.90      4.02 o 
   8   5   0      131.00      132.80      3.35 o 
   9   5   0       25.33       26.57      4.08 o 
  10   5   0        2.67        2.04      2.57 o 
   0   6   0      133.39      142.87      4.08 o 
   1   6   0       15.39       17.27      1.65 o 
   2   6   0       22.04       23.03      1.85 o 
   3   6   0       13.04       15.63      1.85 o 
   4   6   0       18.86       18.04      4.37 o 
   5   6   0        7.25        8.51      1.65 o 
   6   6   0        1.11        1.17      2.33 o 
   7   6   0       14.49       12.41      1.74 o 
   8   6   0      110.79      107.79      2.89 o 
   9   6   0       38.42       31.51      3.64 o 
   0   7   0      779.67      787.53     20.16 o 
   1   7   0      129.93      131.71      3.71 o 
   2   7   0        7.28       10.62      1.74 o 
   3   7   0      134.73      140.24      3.30 o 
   4   7   0       63.92       64.72      2.47 o 
   5   7   0        3.35        1.46      1.65 o 
   6   7   0       34.94       37.00      3.21 o 
   7   7   0        1.20       -1.31      1.44 o 
   8   7   0        6.30        7.58      2.47 o 
   0   8   0      496.32      507.77     13.42 o 
   1   8   0        1.47        4.23      1.65 o 
   2   8   0      544.42      569.79      9.80 o 
   3   8   0      161.92      171.93      3.81 o 
   4   8   0       41.89       47.36      2.27 o 
   5   8   0       49.54       48.61      2.16 o 
   6   8   0       36.70       32.28      3.09 o 
   7   8   0       52.68       47.97      3.30 o 
   0   9   0      302.91      298.36      8.46 o 
   1   9   0        4.74        5.57      2.62 o 
   2   9   0      350.54      373.68      6.19 o 
   3   9   0       17.28       17.26      2.47 o 
   4   9   0      222.13      227.86     12.98 o 
   5   9   0       43.11       43.48      3.71 o 
   6   9   0       77.34       79.69      4.34 o 
   0  10   0      315.15      333.05      9.04 o 
   1  10   0       39.49       47.31      3.35 o 
   2  10   0       45.59       50.52      3.19 o 
   3  10   0        4.24        9.33      2.47 o 
 -12   1   1       14.14       18.39      3.16 o 
 -11   1   1       16.01       17.52      1.92 o 
 -10   1   1        4.07        4.74      1.17 o 
  -9   1   1        1.47        2.91      1.17 o 
  -8   1   1       37.91       34.31      1.62 o 
  -7   1   1       35.76       37.61      1.46 o 
  -6   1   1      915.82      895.23     26.05 o 
  -5   1   1      122.84      112.81      2.65 o 
  -4   1   1       18.36       20.64      0.87 o 
  -3   1   1     1143.57     1160.45     15.66 o 
  -2   1   1      107.50       90.30      1.65 o 
  -1   1   1      498.70      415.01      9.74 o 
   0   1   1     3257.68     3173.84     27.00 o 
   1   1   1       11.77       14.62      0.74 o 
   2   1   1      953.98     1015.82     13.72 o 
   3   1   1     3960.38     4202.51     34.80 o 
   4   1   1       57.74       60.20      1.43 o 
   5   1   1      260.39      291.14      5.94 o 
   6   1   1       90.41       97.82      2.23 o 
   7   1   1       89.53       82.41      1.86 o 
   8   1   1       51.59       60.66      1.82 o 
   9   1   1       70.94       70.64      2.61 o 
  10   1   1       16.32       16.70      1.23 o 
  11   1   1       23.82       23.62      2.07 o 
 -12   2   1       21.12       18.07      3.40 o 
 -11   2   1       10.98        8.58      2.57 o 
 -10   2   1       81.63       81.19      3.50 o 
  -9   2   1        0.08        0.31      2.77 o 
  -8   2   1      176.33      182.17      4.81 o 
  -7   2   1       54.56       42.27      2.06 o 
  -6   2   1      659.28      659.60     18.45 o 
  -5   2   1        0.07        0.34      1.12 o 
  -4   2   1     1024.97     1083.72     23.71 o 
  -3   2   1      865.30      963.11     21.02 o 
  -2   2   1     3028.45     3160.37     32.56 o 
  -1   2   1     2710.86     2896.91     57.14 o 
   0   2   1      455.28      535.92     13.75 o 
   1   2   1     3171.76     3307.06     61.71 o 
   2   2   1        7.54        9.53      1.03 o 
   3   2   1     2325.57     2405.71     34.75 o 
   4   2   1      220.94      223.77      5.65 o 
   5   2   1      567.33      558.08     17.14 o 
   6   2   1       23.37       25.65      1.85 o 
   7   2   1      460.99      452.71     13.09 o 
   8   2   1       41.37       38.92      2.27 o 
   9   2   1      113.67      117.06      3.09 o 
  10   2   1        1.87        4.19      3.79 o 
  11   2   1        0.23        0.73      2.47 o 
 -11   3   1        2.43       -1.31      2.06 o 
 -10   3   1       60.22       60.78      2.47 o 
  -9   3   1        0.13       -0.33      4.37 o 
  -8   3   1       21.01       20.50      1.95 o 
  -7   3   1       25.58       23.03      1.95 o 
  -6   3   1        4.70        2.19      1.44 o 
  -5   3   1     1053.33     1065.36     30.44 o 
  -4   3   1     1496.50     1552.08     50.91 o 
  -3   3   1      113.12      111.59      6.12 o 
  -2   3   1     1515.73     1521.83     50.13 o 
  -1   3   1     2401.07     2442.08     82.54 o 
   0   3   1       56.38       61.84      1.95 o 
   1   3   1     3297.71     3424.34     38.55 o 
   2   3   1     2317.66     2449.47     34.37 o 
   3   3   1        4.54        0.73      2.77 o 
   4   3   1       25.86       22.65      1.54 o 
   5   3   1      128.39      120.84      3.50 o 
   6   3   1        1.59        1.89      3.35 o 
   7   3   1      271.46      269.74      6.08 o 
   8   3   1        0.52        0.04      1.54 o 
   9   3   1       92.61      100.70      3.79 o 
  10   3   1       32.17       25.41      2.86 o 
  11   3   1       11.15       12.69      3.39 o 
 -11   4   1       19.36       22.97      2.89 o 
 -10   4   1        3.40        1.91      3.35 o 
  -9   4   1        9.43        6.88      1.65 o 
  -8   4   1       10.24       10.28      4.23 o 
  -7   4   1        0.73        0.00      1.65 o 
  -6   4   1        3.51        7.53      1.74 o 
  -5   4   1      895.86      920.29     19.53 o 
  -4   4   1      189.35      177.04      9.33 o 
  -3   4   1        4.95        4.97      1.46 o 
  -2   4   1        0.05        1.60      1.03 o 
  -1   4   1       53.56       57.26      2.03 o 
   0   4   1        0.01        0.29      1.46 o 
   1   4   1      234.39      228.72      5.86 o 
   2   4   1     2029.78     2251.20     51.75 o 
   3   4   1        7.14       15.02      1.44 o 
   4   4   1       40.57       37.64      1.85 o 
   5   4   1      104.62      107.16      3.09 o 
   6   4   1       72.40       76.72      2.57 o 
   7   4   1        1.85        0.44      1.65 o 
   8   4   1       38.02       39.01      2.16 o 
   9   4   1        2.45        4.95      1.54 o 
  10   4   1       24.78       25.74      2.86 o 
 -10   5   1        6.56        5.74      2.36 o 
  -9   5   1        5.20        3.98      1.54 o 
  -8   5   1        6.84        8.33      1.65 o 
  -7   5   1       66.30       68.72      4.37 o 
  -6   5   1        6.33        7.11      4.66 o 
  -5   5   1       41.22       44.35      2.06 o 
  -4   5   1        6.51        4.95      1.44 o 
  -3   5   1      353.70      380.97      9.63 o 
  -2   5   1      126.60      115.84      3.07 o 
  -1   5   1      114.32      108.04      4.08 o 
   0   5   1      373.43      427.07     31.38 o 
   1   5   1       33.84       28.32      2.77 o 
   2   5   1       47.13       60.61      3.35 o 
   3   5   1       32.54       30.12      1.74 o 
   4   5   1      223.06      240.56      6.08 o 
   5   5   1       13.29       16.05      1.85 o 
   6   5   1        3.80        4.30      1.74 o 
   7   5   1       52.81       51.43      2.36 o 
   8   5   1       49.36       46.25      2.27 o 
   9   5   1       34.89       36.32      4.08 o 
  10   5   1       26.29       22.51      2.89 o 
 -10   6   1        4.26        5.97      3.06 o 
  -9   6   1        0.69        1.29      2.62 o 
  -8   6   1      120.07      130.07      2.98 o 
  -7   6   1        4.55        5.93      2.62 o 
  -6   6   1       20.52       18.27      2.48 o 
  -5   6   1      244.89      250.63      5.76 o 
  -4   6   1      364.81      353.47     12.40 o 
  -3   6   1      674.00      637.81     20.59 o 
  -2   6   1       79.92       85.29      2.36 o 
  -1   6   1      183.83      179.67      7.58 o 
   0   6   1      918.29      891.40     17.76 o 
   1   6   1      631.83      642.92     15.06 o 
   2   6   1      318.50      313.71      7.32 o 
   3   6   1       84.79       86.02      2.57 o 
   4   6   1        4.25        7.18      1.65 o 
   5   6   1      449.55      469.29     14.01 o 
   6   6   1        1.81        3.38      1.54 o 
   7   6   1       16.16       17.70      2.48 o 
   8   6   1       20.84       17.60      2.57 o 
   9   6   1       15.05       13.41      2.78 o 
  -9   7   1        0.11        1.46      4.37 o 
  -8   7   1       37.92       44.46      3.19 o 
  -7   7   1       16.02       15.48      3.35 o 
  -6   7   1      145.59      151.64      6.71 o 
  -5   7   1      274.45      273.60      7.51 o 
  -4   7   1     1037.32     1056.88     14.45 o 
  -3   7   1       13.87       14.09      1.74 o 
  -2   7   1      169.86      166.69      4.81 o 
  -1   7   1      373.82      351.22     13.13 o 
   0   7   1        6.66        5.42      1.54 o 
   1   7   1     1608.09     1622.26     35.28 o 
   2   7   1      427.11      431.82     10.73 o 
   3   7   1      295.47      278.64      8.88 o 
   4   7   1        7.10        5.48      1.75 o 
   5   7   1      177.23      186.05      4.58 o 
   6   7   1        1.30        1.15      2.48 o 
   7   7   1      126.36      132.69      4.33 o 
   8   7   1       21.77       19.66      4.37 o 
  -7   8   1        0.44        0.44      2.91 o 
  -6   8   1        0.07        0.87      2.27 o 
  -5   8   1        4.02        4.82      2.04 o 
  -4   8   1       10.42       15.45      2.33 o 
  -3   8   1      119.72      116.85      3.35 o 
  -2   8   1        0.04       -0.25      1.54 o 
  -1   8   1        1.55        4.37      1.44 o 
   0   8   1      153.74      150.30      3.50 o 
   1   8   1       24.20       25.01      1.95 o 
   2   8   1        7.21        7.46      1.65 o 
   3   8   1        0.03        0.58      1.44 o 
   4   8   1        5.05        4.90      1.54 o 
   5   8   1        2.90        1.86      1.33 o 
   6   8   1        1.31        4.23      3.21 o 
   7   8   1       20.45       20.43      2.78 o 
  -6   9   1        3.31        5.07      2.66 o 
  -5   9   1        0.21       -0.20      2.36 o 
  -4   9   1        1.56        2.53      2.48 o 
  -3   9   1       22.02       18.62      2.57 o 
  -2   9   1        0.16        0.25      1.60 o 
  -1   9   1        8.03       10.49      1.65 o 
   0   9   1       12.89        8.72      1.65 o 
   1   9   1        0.45        0.15      1.89 o 
   2   9   1        0.16       -1.31      1.44 o 
   3   9   1        5.79        7.42      3.06 o 
   4   9   1        1.31        3.16      5.25 o 
   5   9   1        2.01        1.02      2.27 o 
  -3  10   1        4.88        4.81      2.57 o 
  -2  10   1        6.16        6.46      2.96 o 
  -1  10   1       23.86       24.09      2.68 o 
   0  10   1       12.45       13.92      2.73 o 
   1  10   1       57.53       59.90      3.50 o 
   2  10   1        1.97        1.22      2.24 o 
 -12   0   2        9.58        8.45      3.50 o 
 -11   0   2      160.26      157.44      6.71 o 
 -10   0   2       17.13       20.40      2.62 o 
  -9   0   2      113.99      107.58      4.08 o 
  -8   0   2      194.20      195.97      7.29 o 
  -7   0   2      467.55      460.36     20.43 o 
  -6   0   2      304.78      285.68     10.50 o 
  -5   0   2     1579.75     1381.51     37.59 o 
  -4   0   2     1191.71     1079.86     32.87 o 
  -3   0   2    64743.25    65217.64    272.40 o 
  -2   0   2     1726.30     1613.83     30.52 o 
  -1   0   2     1409.21     1332.27     25.47 o 
   0   0   2       20.13       15.16      1.17 o 
   1   0   2     5528.85     5108.91     54.37 o 
   2   0   2     1985.43     1893.60     38.11 o 
   3   0   2     1242.35     1284.65     35.80 o 
   4   0   2      449.63      463.46     14.60 o 
   5   0   2     2559.26     2573.22     46.80 o 
   6   0   2      588.66      553.96     21.61 o 
   7   0   2       61.91       61.80      3.21 o 
   8   0   2       32.55       38.47      2.91 o 
   9   0   2       20.74       20.40      2.62 o 
  10   0   2       13.83       12.53      3.50 o 
  11   0   2        0.06        4.08      3.50 o 
 -12   1   2        5.57        3.50      2.24 o 
 -11   1   2       15.51       16.10      2.33 o 
 -10   1   2        0.13        1.90      1.54 o 
  -9   1   2       35.29       35.85      4.52 o 
  -8   1   2        7.16        9.08      1.65 o 
  -7   1   2      165.67      156.05      4.12 o 
  -6   1   2       73.13       73.82      2.16 o 
  -5   1   2       43.89       52.39      1.89 o 
  -4   1   2      371.15      362.43      9.19 o 
  -3   1   2      503.78      494.96     16.96 o 
  -2   1   2      255.49      240.15     15.48 o 
  -1   1   2      470.70      429.78     11.16 o 
   0   1   2     1219.94     1249.98     18.45 o 
   1   1   2     2550.48     2651.55     28.92 o 
   2   1   2      144.02      151.67      4.96 o 
   3   1   2      372.62      376.84     10.22 o 
   4   1   2       11.72        8.25      1.24 o 
   5   1   2      193.22      177.44      4.61 o 
   6   1   2        4.51        6.70      2.04 o 
   7   1   2        0.18       -0.58      1.44 o 
   8   1   2       21.56       20.57      1.85 o 
   9   1   2       14.68       12.59      1.74 o 
  10   1   2        5.90        3.68      2.16 o 
  11   1   2        1.22        1.17      3.79 o 
 -12   2   2        2.39        6.70      3.21 o 
 -11   2   2        0.17       -0.29      2.91 o 
 -10   2   2       19.50       19.82      2.62 o 
  -9   2   2        0.51       -2.04      2.33 o 
  -8   2   2        5.46        4.66      2.33 o 
  -7   2   2       28.28       27.69      2.62 o 
  -6   2   2       13.48       12.53      2.04 o 
  -5   2   2        2.45        4.95      1.46 o 
  -4   2   2       61.88       56.27      2.62 o 
  -3   2   2      133.18      130.09      4.96 o 
  -2   2   2       79.47       74.94      2.62 o 
  -1   2   2      135.60      161.62      5.54 o 
   0   2   2      177.72      180.35      6.71 o 
   1   2   2       76.49       80.48      2.62 o 
   2   2   2      228.51      263.22      9.05 o 
   3   2   2        1.61        2.33      1.46 o 
   4   2   2      299.63      299.39     10.80 o 
   5   2   2        0.14        2.62      1.75 o 
   6   2   2       17.32       18.07      2.33 o 
   7   2   2       20.01       18.65      2.62 o 
   8   2   2      181.09      167.37      6.12 o 
   9   2   2       74.64       66.17      3.50 o 
  10   2   2       13.70       12.82      3.21 o 
 -11   3   2        1.09        1.75      3.21 o 
 -10   3   2        7.19        1.75      2.04 o 
  -9   3   2       68.75       65.00      3.50 o 
  -8   3   2        3.17        3.79      2.04 o 
  -7   3   2      127.05      109.63      4.37 o 
  -6   3   2      100.67      109.04      4.37 o 
  -5   3   2      565.30      518.76     22.20 o 
  -4   3   2      567.10      554.56     23.08 o 
  -3   3   2     1317.43     1238.04     33.44 o 
  -2   3   2     1164.47     1180.01     33.44 o 
  -1   3   2     1024.92     1029.92     30.20 o 
   0   3   2        4.93        3.21      1.17 o 
   1   3   2     1865.39     1800.80     39.74 o 
   2   3   2      169.40      215.26      8.46 o 
   3   3   2      398.60      444.62     20.73 o 
   4   3   2        2.62        2.62      1.75 o 
   5   3   2        3.79        5.83      2.04 o 
   6   3   2       69.79       70.25      3.50 o 
   7   3   2      390.01      399.70     14.30 o 
   8   3   2        2.38        6.70      2.04 o 
   9   3   2       61.91       59.75      3.21 o 
  10   3   2        3.19        1.75      3.21 o 
 -11   4   2       10.55        8.45      3.21 o 
 -10   4   2       16.59       17.49      2.33 o 
  -9   4   2       98.70       85.41      3.79 o 
  -8   4   2      160.08      165.03      5.54 o 
  -7   4   2       70.51       66.17      3.50 o 
  -6   4   2      120.53      117.50      3.79 o 
  -5   4   2       10.88        5.54      2.04 o 
  -4   4   2       41.44       34.69      2.33 o 
  -3   4   2      631.55      556.09     23.96 o 
  -2   4   2       13.77       17.49      1.75 o 
  -1   4   2        2.65       -1.17      1.46 o 
   0   4   2      971.48     1013.18     29.86 o 
   1   4   2      630.88      518.45     22.21 o 
   2   4   2     1841.59     2005.55     40.52 o 
   3   4   2      869.32      940.04     28.07 o 
   4   4   2      204.18      195.11      7.58 o 
   5   4   2      135.70      128.29      4.67 o 
   6   4   2        2.92        1.46      2.04 o 
   7   4   2       58.33       54.80      3.21 o 
   8   4   2      190.69      181.07      7.58 o 
   9   4   2        1.14        7.87      3.21 o 
  10   4   2       77.03       74.04      5.83 o 
 -10   5   2       34.45       36.43      4.08 o 
  -9   5   2       13.34       13.41      2.33 o 
  -8   5   2        0.49       -1.17      2.04 o 
  -7   5   2      159.22      159.49      5.83 o 
  -6   5   2       99.40       94.75      3.50 o 
  -5   5   2      309.64      306.02     10.21 o 
  -4   5   2        0.46        0.58      1.75 o 
  -3   5   2     1014.29      937.78     25.74 o 
  -2   5   2      102.40       99.71      3.50 o 
  -1   5   2     1177.62     1077.94     28.98 o 
   0   5   2      203.65      213.21      8.17 o 
   1   5   2      226.84      215.85      7.88 o 
   2   5   2      130.53      128.88      4.96 o 
   3   5   2      229.95      235.37      8.46 o 
   4   5   2      371.11      364.43     16.34 o 
   5   5   2      312.91      301.62     12.83 o 
   6   5   2      134.79      134.69      5.25 o 
   7   5   2        6.74        5.25      2.33 o 
   8   5   2      389.68      407.80      9.04 o 
   9   5   2       56.57       40.22      4.37 o 
 -10   6   2        3.00        6.99      3.21 o 
  -9   6   2        4.17        4.95      3.21 o 
  -8   6   2        0.22        0.87      2.04 o 
  -7   6   2       15.13       11.95      2.33 o 
  -6   6   2        2.07        4.37      2.04 o 
  -5   6   2       39.60       43.43      2.91 o 
  -4   6   2       45.94       43.72      2.91 o 
  -3   6   2      105.83      109.62      3.79 o 
  -2   6   2        6.20       11.07      2.33 o 
  -1   6   2        8.15        5.54      2.04 o 
   0   6   2       31.71       32.06      2.62 o 
   1   6   2        1.25        1.46      2.04 o 
   2   6   2       63.27       62.09      3.21 o 
   3   6   2        7.28        9.91      2.33 o 
   4   6   2       23.48       19.82      2.62 o 
   5   6   2      239.44      239.13     10.21 o 
   6   6   2       87.82       81.04      3.50 o 
   7   6   2       26.04       26.23      2.62 o 
   8   6   2        1.88        2.91      2.91 o 
  -9   7   2        7.94        6.12      3.50 o 
  -8   7   2        0.79        0.58      2.91 o 
  -7   7   2       29.51       31.48      2.62 o 
  -6   7   2       55.19       60.34      3.21 o 
  -5   7   2        1.09        2.62      2.04 o 
  -4   7   2       73.32       75.21      3.50 o 
  -3   7   2      569.36      544.69     15.18 o 
  -2   7   2      127.77      123.91      3.79 o 
  -1   7   2        9.30       13.70      2.33 o 
   0   7   2      171.77      169.12      5.25 o 
   1   7   2       79.92       74.92      3.21 o 
   2   7   2        6.17        1.75      2.33 o 
   3   7   2       71.95       74.04      3.50 o 
   4   7   2        0.71        1.75      2.04 o 
   5   7   2       12.64       12.82      2.33 o 
   6   7   2        8.80        8.16      2.04 o 
   7   7   2        4.93        4.37      3.50 o 
  -8   8   2        5.53        5.25      2.91 o 
  -7   8   2       19.84       16.61      3.79 o 
  -6   8   2       81.91       78.12      4.66 o 
  -5   8   2      257.87      264.21      7.87 o 
  -4   8   2        8.29        8.74      2.04 o 
  -3   8   2      366.76      362.30     10.21 o 
  -2   8   2        0.12        2.62      2.04 o 
  -1   8   2      532.70      530.56     12.84 o 
   0   8   2      166.87      159.19      5.25 o 
   1   8   2       30.20       42.55      2.91 o 
   2   8   2      169.72      160.94      4.66 o 
   3   8   2      114.57      109.61      3.79 o 
   4   8   2      119.95      108.15      3.79 o 
   5   8   2      134.48      132.06      5.54 o 
   6   8   2        7.21        8.16      3.21 o 
  -6   9   2        4.84        7.29      3.21 o 
  -5   9   2      153.67      161.51      6.12 o 
  -4   9   2        0.66        2.91      2.62 o 
  -3   9   2      236.19      238.82      6.71 o 
  -2   9   2       15.64       12.53      2.04 o 
  -1   9   2      376.60      361.70      8.46 o 
   0   9   2       28.78       31.19      2.33 o 
   1   9   2      262.52      260.70      7.00 o 
   2   9   2      115.93      106.69      5.25 o 
   3   9   2      163.49      150.44      6.12 o 
   4   9   2       61.17       57.42      4.66 o 
   5   9   2       70.40       57.13      4.96 o 
  -3  10   2      225.14      235.60      7.29 o 
  -2  10   2       26.42       26.81      4.08 o 
  -1  10   2       37.16       40.51      4.37 o 
   0  10   2       12.71       10.20      3.21 o 
   1  10   2       10.42        7.29      3.21 o 
   2  10   2        0.14        0.29      2.91 o 
 -12   1   3        0.59       -2.31      2.31 o 
 -11   1   3        6.74        5.56      1.44 o 
 -10   1   3        4.94        5.54      1.65 o 
  -9   1   3      129.85      132.59      5.54 o 
  -8   1   3       20.42       18.09      1.85 o 
  -7   1   3        7.27        8.14      1.46 o 
  -6   1   3      189.09      204.36      8.31 o 
  -5   1   3        1.65       -0.93      1.12 o 
  -4   1   3      154.76      160.07      4.52 o 
  -3   1   3     2256.09     2338.72     31.03 o 
  -2   1   3      249.25      220.66     17.23 o 
  -1   1   3     1151.40     1193.90     36.74 o 
   0   1   3     4214.05     4444.90     39.86 o 
   1   1   3        0.60        0.00      1.03 o 
   2   1   3      703.13      832.46     20.05 o 
   3   1   3      532.41      541.04     16.42 o 
   4   1   3      406.56      345.64     11.82 o 
   5   1   3       70.16       79.73      2.27 o 
   6   1   3      172.76      170.45      5.25 o 
   7   1   3       25.83       21.42      1.85 o 
   8   1   3       98.40       95.84      2.77 o 
   9   1   3       75.01       77.83      3.35 o 
  10   1   3       68.13       69.55      3.60 o 
 -12   2   3        0.02        2.91      3.21 o 
 -11   2   3       32.23       32.35      2.62 o 
 -10   2   3        4.09        7.58      2.33 o 
  -9   2   3      105.77      107.28      4.08 o 
  -8   2   3        6.73        8.74      2.33 o 
  -7   2   3      196.27      205.31      7.00 o 
  -6   2   3      344.71      371.49     12.26 o 
  -5   2   3      902.03      963.71     29.84 o 
  -4   2   3      577.52      539.81     23.97 o 
  -3   2   3        5.62       11.08      1.46 o 
  -2   2   3     3092.88     3034.09     50.16 o 
  -1   2   3        0.07        0.29      1.17 o 
   0   2   3     2593.18     2545.28     46.16 o 
   1   2   3      172.33      209.74      9.04 o 
   2   2   3     1013.65      964.98     30.46 o 
   3   2   3      177.85      199.49      8.17 o 
   4   2   3     1414.06     1454.62     33.69 o 
   5   2   3       96.22       99.12      3.50 o 
   6   2   3      302.30      313.58     14.88 o 
   7   2   3       25.65       26.52      2.62 o 
   8   2   3        6.13       10.78      2.33 o 
   9   2   3      109.79      119.52      5.83 o 
  10   2   3       65.57       64.71      4.66 o 
 -12   3   3        0.09       -2.33      3.21 o 
 -11   3   3        1.04        1.46      3.21 o 
 -10   3   3       12.48       11.37      2.33 o 
  -9   3   3        0.02       -2.04      2.04 o 
  -8   3   3      223.24      221.64      7.00 o 
  -7   3   3      293.44      301.34      9.92 o 
  -6   3   3       91.28      101.45      4.37 o 
  -5   3   3      247.20      237.75      9.04 o 
  -4   3   3      841.54      866.37     28.37 o 
  -3   3   3       52.36       56.55      2.33 o 
  -2   3   3     2308.69     2316.25     44.51 o 
  -1   3   3     1770.34     1810.92     39.41 o 
   0   3   3        3.69       -0.29      1.46 o 
   1   3   3        5.32        4.08      1.46 o 
   2   3   3      322.07      297.97     10.21 o 
   3   3   3        2.62        1.75      1.75 o 
   4   3   3      729.01      711.16     23.96 o 
   5   3   3        9.40       10.49      2.33 o 
   6   3   3      315.71      300.45     13.42 o 
   7   3   3       81.15       81.62      3.50 o 
   8   3   3       27.46       25.07      2.62 o 
   9   3   3       12.32        9.91      3.21 o 
  10   3   3        0.71        4.08      3.50 o 
 -11   4   3        0.00        0.87      4.37 o 
 -10   4   3        1.97        4.37      2.04 o 
  -9   4   3        0.42       -0.87      2.04 o 
  -8   4   3      179.95      186.90      5.83 o 
  -7   4   3       36.10       39.35      2.91 o 
  -6   4   3        0.16       -0.29      1.75 o 
  -5   4   3       11.29       10.78      2.04 o 
  -4   4   3       59.63       59.18      2.62 o 
  -3   4   3       28.07       29.73      2.04 o 
  -2   4   3       79.85       76.67      2.62 o 
  -1   4   3     1430.78     1488.09     34.60 o 
   0   4   3        0.02        0.58      1.46 o 
   1   4   3       85.66       76.38      2.62 o 
   2   4   3      272.28      270.73     10.21 o 
   3   4   3      231.28      248.80      8.75 o 
   4   4   3        2.41        5.83      2.04 o 
   5   4   3       26.20       25.94      2.62 o 
   6   4   3       28.66       25.36      2.91 o 
   7   4   3       90.35      103.19      3.79 o 
   8   4   3        3.89        0.58      1.75 o 
   9   4   3        1.50       -1.17      3.79 o 
 -11   5   3        1.80       -2.62      2.91 o 
 -10   5   3       12.00       17.20      3.50 o 
  -9   5   3        0.99        1.17      2.04 o 
  -8   5   3       18.25       22.15      2.62 o 
  -7   5   3        1.88        4.37      2.04 o 
  -6   5   3      140.96      137.91      4.37 o 
  -5   5   3       39.33       39.93      2.91 o 
  -4   5   3       35.36       36.14      2.62 o 
  -3   5   3      164.33      188.67      6.12 o 
  -2   5   3       50.71       42.56      2.33 o 
  -1   5   3       54.96       69.08      2.62 o 
   0   5   3       28.41       26.52      2.33 o 
   1   5   3      303.31      303.71     10.50 o 
   2   5   3       20.66       15.16      2.04 o 
   3   5   3        0.03        4.08      2.33 o 
   4   5   3      209.22      231.25      8.17 o 
   5   5   3      133.05      149.56      4.66 o 
   6   5   3       72.86       77.25      3.50 o 
   7   5   3       50.25       48.09      2.91 o 
   8   5   3        0.07        0.58      2.62 o 
   9   5   3        3.53        6.99      3.21 o 
 -10   6   3        2.16       -2.33      3.79 o 
  -9   6   3        1.04       -1.17      2.62 o 
  -8   6   3       84.62       85.70      3.50 o 
  -7   6   3       93.23      100.28      3.79 o 
  -6   6   3      249.63      249.93     10.79 o 
  -5   6   3       15.32       14.57      2.33 o 
  -4   6   3      165.25      175.82      6.41 o 
  -3   6   3      552.91      571.31     18.10 o 
  -2   6   3      426.65      420.82     16.05 o 
  -1   6   3      173.72      163.00      5.83 o 
   0   6   3      157.90      171.45      6.12 o 
   1   6   3        1.73        2.04      2.04 o 
   2   6   3      791.53      802.45     19.86 o 
   3   6   3        0.63       -1.17      2.04 o 
   4   6   3       31.47       34.39      2.91 o 
   5   6   3       20.77       20.69      2.62 o 
   6   6   3       70.06       75.20      3.21 o 
   7   6   3        0.03        4.95      2.91 o 
   8   6   3        8.44        9.33      3.50 o 
  -9   7   3       48.63       52.17      4.66 o 
  -8   7   3       79.02       87.16      4.96 o 
  -7   7   3      326.08      341.25      8.75 o 
  -6   7   3        9.34       12.82      2.33 o 
  -5   7   3       35.20       37.31      2.91 o 
  -4   7   3      337.02      355.00     12.54 o 
  -3   7   3        2.42        2.33      2.04 o 
  -2   7   3     1134.26     1131.43     21.34 o 
  -1   7   3      258.21      261.90     11.37 o 
   0   7   3      378.36      359.72     14.00 o 
   1   7   3        0.15        0.58      2.04 o 
   2   7   3      335.10      349.75     11.67 o 
   3   7   3        1.29        5.25      2.04 o 
   4   7   3      241.78      247.58      8.46 o 
   5   7   3       87.43       87.16      3.21 o 
   6   7   3      172.80      169.97      6.12 o 
   7   7   3        4.34        4.95      2.91 o 
  -8   8   3        0.31        2.33      3.21 o 
  -7   8   3        0.76       -3.50      5.25 o 
  -6   8   3       55.25       43.14      4.37 o 
  -5   8   3        1.95        2.33      2.04 o 
  -4   8   3        1.23        0.58      2.04 o 
  -3   8   3      121.76      113.40      3.79 o 
  -2   8   3       17.49       18.65      2.62 o 
  -1   8   3        2.67        1.46      2.04 o 
   0   8   3        0.07        0.00      1.75 o 
   1   8   3       13.77       14.28      2.33 o 
   2   8   3        0.63       -1.75      2.04 o 
   3   8   3        2.68        2.33      2.04 o 
   4   8   3       40.01       40.22      4.08 o 
   5   8   3       42.12       45.47      4.08 o 
   6   8   3       14.28       11.08      3.50 o 
  -6   9   3       15.90       17.20      3.79 o 
  -5   9   3        2.07       -0.87      3.21 o 
  -4   9   3       14.02       16.32      3.21 o 
  -3   9   3        2.28        0.00      2.62 o 
  -2   9   3        0.38        0.87      2.91 o 
  -1   9   3        0.36       -2.04      2.62 o 
   0   9   3        2.89        6.12      2.91 o 
   1   9   3        2.69        0.87      2.91 o 
   2   9   3        2.10        4.08      3.21 o 
   3   9   3       30.72       33.52      4.08 o 
   4   9   3        5.07        2.33      2.91 o 
  -2  10   3       30.35       22.15      3.79 o 
  -1  10   3        0.53       -2.91      2.91 o 
   0  10   3       69.68       82.20      5.25 o 
 -12   0   4        8.93       16.32      3.79 o 
 -11   0   4       18.85       17.78      2.62 o 
 -10   0   4       69.84       62.96      3.50 o 
  -9   0   4       99.65       93.29      4.08 o 
  -8   0   4      417.67      408.25     18.38 o 
  -7   0   4      202.94      190.15      6.42 o 
  -6   0   4     9829.25     9868.69     94.33 o 
  -5   0   4      372.89      362.27     14.01 o 
  -4   0   4      401.37      372.32     14.02 o 
  -3   0   4       57.73       60.64      3.79 o 
  -2   0   4     3580.79     3618.28     56.53 o 
  -1   0   4     1505.40     1421.89     35.28 o 
   0   0   4      744.99      745.68     26.34 o 
   1   0   4     1275.54     1323.75     34.90 o 
   2   0   4     5002.00     5246.25     66.74 o 
   3   0   4     1292.09     1269.87     32.81 o 
   4   0   4       71.03       67.63      2.92 o 
   5   0   4       84.55       77.54      3.21 o 
   6   0   4       17.80       18.36      2.62 o 
   7   0   4      119.37      126.82      4.08 o 
   8   0   4        9.70       11.95      2.33 o 
   9   0   4        2.17        4.66      2.91 o 
 -12   1   4        1.85        3.35      3.50 o 
 -11   1   4        0.04       -1.02      1.44 o 
 -10   1   4       21.17       22.08      1.85 o 
  -9   1   4        4.55        3.98      1.54 o 
  -8   1   4        8.32        5.36      4.95 o 
  -7   1   4       81.30       79.73      2.62 o 
  -6   1   4       98.40      107.92      3.71 o 
  -5   1   4       35.16       31.10      1.44 o 
  -4   1   4       49.05       64.77      3.64 o 
  -3   1   4      639.18      640.43     21.35 o 
  -2   1   4     1316.74     1248.25     33.91 o 
  -1   1   4       93.65       85.89      2.45 o 
   0   1   4      217.53      218.59      7.88 o 
   1   1   4       75.65       62.49      1.74 o 
   2   1   4      340.22      341.32      9.17 o 
   3   1   4        2.56        9.94      1.24 o 
   4   1   4        0.05        1.17      1.24 o 
   5   1   4       66.47       72.64      2.27 o 
   6   1   4       17.43       17.56      1.85 o 
   7   1   4       54.72       56.99      2.27 o 
   8   1   4        1.71        1.46      1.44 o 
   9   1   4       18.98       18.88      2.57 o 
 -12   2   4        0.00       -0.87      2.91 o 
 -11   2   4        2.28        1.17      1.75 o 
 -10   2   4       11.28       12.53      2.33 o 
  -9   2   4       13.32       14.28      2.33 o 
  -8   2   4        3.09        0.00      2.33 o 
  -7   2   4       21.65       22.73      2.62 o 
  -6   2   4       18.09       22.73      2.33 o 
  -5   2   4       16.78       22.15      2.04 o 
  -4   2   4       31.66       34.98      2.04 o 
  -3   2   4       26.66       23.03      1.75 o 
  -2   2   4        3.28        3.21      1.17 o 
  -1   2   4      301.86      299.19     11.09 o 
   0   2   4        9.37       10.20      1.46 o 
   1   2   4      239.21      257.33      9.92 o 
   2   2   4       23.19       28.27      2.04 o 
   3   2   4       18.41       19.82      2.04 o 
   4   2   4       22.65       21.86      2.33 o 
   5   2   4      436.50      426.06     16.05 o 
   6   2   4      211.05      207.92      7.00 o 
   7   2   4       31.14       28.56      2.62 o 
   8   2   4       22.02       17.20      2.33 o 
   9   2   4       10.84       11.07      3.21 o 
 -12   3   4        8.06       12.53      3.50 o 
 -11   3   4        2.04        0.00      3.21 o 
 -10   3   4       12.44        8.16      2.33 o 
  -9   3   4       47.13       47.22      3.21 o 
  -8   3   4      134.25      137.61      4.96 o 
  -7   3   4       69.82       64.71      3.21 o 
  -6   3   4      257.54      270.98      8.46 o 
  -5   3   4      181.96      177.61      6.42 o 
  -4   3   4      294.24      292.37     10.21 o 
  -3   3   4       12.79        5.83      1.46 o 
  -2   3   4     1349.20     1299.39     31.96 o 
  -1   3   4      210.20      259.92      9.92 o 
   0   3   4      158.48      158.94      5.54 o 
   1   3   4      121.67      107.01      4.37 o 
   2   3   4       40.81       37.89      2.33 o 
   3   3   4      119.00      118.96      4.37 o 
   4   3   4      780.44      779.18     21.62 o 
   5   3   4        3.14        5.83      2.33 o 
   6   3   4      111.06      108.45      3.79 o 
   7   3   4       33.56       35.27      2.91 o 
   8   3   4       40.13       38.47      3.79 o 
   9   3   4        2.57        4.37      2.91 o 
 -11   4   4       21.70       24.19      3.79 o 
 -10   4   4       10.36       13.12      2.33 o 
  -9   4   4       26.03       25.65      2.62 o 
  -8   4   4        2.30        6.12      2.04 o 
  -7   4   4       15.91       14.57      2.33 o 
  -6   4   4      145.22      137.33      4.96 o 
  -5   4   4        2.29        2.62      1.75 o 
  -4   4   4        0.11       -0.29      1.75 o 
  -3   4   4      703.52      706.56     22.79 o 
  -2   4   4      379.00      323.97     11.97 o 
  -1   4   4     1536.07     1528.60     33.13 o 
   0   4   4      772.41      867.23     24.84 o 
   1   4   4      316.96      309.86     11.09 o 
   2   4   4      136.69      127.71      5.54 o 
   3   4   4       16.49       18.07      2.33 o 
   4   4   4      121.19      121.87      3.79 o 
   5   4   4      490.87      491.15     14.30 o 
   6   4   4        3.43        2.62      2.04 o 
   7   4   4      279.48      295.72      8.46 o 
   8   4   4        8.39        7.58      3.21 o 
 -11   5   4        0.86        0.87      3.21 o 
 -10   5   4       40.72       41.10      5.25 o 
  -9   5   4       33.08       34.10      2.62 o 
  -8   5   4       40.74       41.39      2.91 o 
  -7   5   4        9.81        7.29      2.33 o 
  -6   5   4      379.28      390.95     14.30 o 
  -5   5   4       41.49       42.85      2.62 o 
  -4   5   4      422.54      401.27     17.51 o 
  -3   5   4      133.68      126.54      3.79 o 
  -2   5   4       69.73       72.59      3.21 o 
  -1   5   4      266.38      268.66      9.33 o 
   0   5   4      296.39      301.94      9.63 o 
   1   5   4      404.23      407.67     16.05 o 
   2   5   4      302.79      294.63      9.04 o 
   3   5   4      371.53      352.15     13.42 o 
   4   5   4       10.75        6.70      2.04 o 
   5   5   4      917.21      942.69     16.65 o 
   6   5   4      134.46      127.98      4.08 o 
   7   5   4       15.42       14.57      3.21 o 
   8   5   4        8.31        6.99      3.21 o 
 -10   6   4        2.51        0.87      3.21 o 
  -9   6   4        0.51        3.21      2.91 o 
  -8   6   4       30.32       30.31      2.62 o 
  -7   6   4       40.52       46.63      2.91 o 
  -6   6   4       60.10       54.80      3.21 o 
  -5   6   4        9.06       11.66      2.33 o 
  -4   6   4       10.83        4.66      2.33 o 
  -3   6   4       24.80       28.27      2.62 o 
  -2   6   4        0.79       -1.75      1.75 o 
  -1   6   4      123.92      132.65      4.37 o 
   0   6   4       33.46       30.02      2.62 o 
   1   6   4        7.80        8.16      2.04 o 
   2   6   4      243.45      234.77      7.00 o 
   3   6   4       91.23       84.25      3.21 o 
   4   6   4       58.26       60.34      3.21 o 
   5   6   4       10.92       10.78      2.33 o 
   6   6   4       30.79       36.43      3.79 o 
   7   6   4        0.03        1.46      2.62 o 
  -9   7   4       13.63       14.86      3.50 o 
  -8   7   4        0.15        2.33      2.62 o 
  -7   7   4       24.30       25.07      2.62 o 
  -6   7   4      251.25      250.50      8.17 o 
  -5   7   4       69.95       71.71      3.21 o 
  -4   7   4        2.90        4.95      2.04 o 
  -3   7   4      102.83      109.03      3.79 o 
  -2   7   4       56.01       54.22      2.91 o 
  -1   7   4        6.28        3.21      2.04 o 
   0   7   4       67.40       71.12      3.21 o 
   1   7   4        0.27        1.75      2.04 o 
   2   7   4       19.55       13.12      2.33 o 
   3   7   4       20.12       23.02      2.33 o 
   4   7   4        9.86       11.07      2.04 o 
   5   7   4       19.00       16.90      3.50 o 
   6   7   4       13.76       19.82      3.50 o 
  -8   8   4       62.72       68.79      5.25 o 
  -7   8   4        8.62        8.45      2.91 o 
  -6   8   4      154.29      144.02      5.83 o 
  -5   8   4        0.64        1.17      1.75 o 
  -4   8   4      227.92      235.03      7.58 o 
  -3   8   4       81.31       79.58      3.21 o 
  -2   8   4        8.22        8.16      2.04 o 
  -1   8   4      238.99      219.58      7.58 o 
   0   8   4      155.86      148.11      6.41 o 
   1   8   4      128.67      120.69      3.79 o 
   2   8   4      136.78      137.31      3.79 o 
   3   8   4       28.80       29.44      4.08 o 
   4   8   4       43.17       44.30      4.37 o 
   5   8   4       57.91       65.29      4.96 o 
  -6   9   4      113.15      117.48      5.83 o 
  -5   9   4        9.64       12.24      2.91 o 
  -4   9   4      187.52      185.72      6.12 o 
  -3   9   4       26.45       33.23      3.50 o 
  -2   9   4      162.05      155.69      5.54 o 
  -1   9   4      147.29      133.81      5.25 o 
   0   9   4      173.42      156.56      5.54 o 
   1   9   4       74.59       78.99      4.66 o 
   2   9   4       71.06       64.13      4.66 o 
   3   9   4       15.29       13.70      3.50 o 
 -12   1   5       13.03       11.77      2.47 o 
 -11   1   5        3.14        5.25      1.44 o 
 -10   1   5        1.08        0.58      1.44 o 
  -9   1   5       44.95       45.09      3.93 o 
  -8   1   5        0.51        1.17      1.44 o 
  -7   1   5       37.06       33.45      1.85 o 
  -6   1   5      629.14      626.09     36.37 o 
  -5   1   5      203.93      195.16     14.88 o 
  -4   1   5      323.06      335.33      8.67 o 
  -3   1   5      814.04      756.86     75.03 o 
  -2   1   5        9.87        8.25      1.03 o 
  -1   1   5      350.73      403.40      9.38 o 
   0   1   5      616.88      651.21     16.93 o 
   1   1   5      591.47      539.64     15.08 o 
   2   1   5       46.18       46.38      1.74 o 
   3   1   5      200.06      202.47      5.14 o 
   4   1   5        4.57        3.35      1.44 o 
   5   1   5      280.05      280.31      5.77 o 
   6   1   5      200.37      209.46      5.25 o 
   7   1   5      161.29      158.69      7.43 o 
   8   1   5        0.04       -0.19      2.16 o 
   9   1   5        6.83        1.32      2.57 o 
 -12   2   5       12.06        9.91      3.50 o 
 -11   2   5        3.90        2.62      2.91 o 
 -10   2   5       30.89       32.35      2.62 o 
  -9   2   5       60.25       65.00      3.21 o 
  -8   2   5      150.73      149.57      5.54 o 
  -7   2   5       89.11       92.70      3.50 o 
  -6   2   5       15.35       13.12      2.04 o 
  -5   2   5     1100.38     1113.76     28.68 o 
  -4   2   5        8.58        7.58      1.75 o 
  -3   2   5      812.73      786.37     25.73 o 
  -2   2   5        5.57        4.66      1.75 o 
  -1   2   5      826.52      861.62     26.32 o 
   0   2   5      256.49      268.70      9.63 o 
   1   2   5     1744.16     1745.46     35.50 o 
   2   2   5      141.89      146.96      5.54 o 
   3   2   5      378.79      363.00     16.92 o 
   4   2   5      136.95      127.70      4.37 o 
   5   2   5       34.72       32.94      2.62 o 
   6   2   5      271.08      275.31      9.92 o 
   7   2   5      180.73      170.57      6.71 o 
   8   2   5        0.67        2.33      2.91 o 
 -12   3   5        0.59        3.21      3.21 o 
 -11   3   5       29.45       32.06      3.50 o 
 -10   3   5       31.09       35.85      2.62 o 
  -9   3   5       31.61       31.19      2.62 o 
  -8   3   5       36.48       40.51      2.91 o 
  -7   3   5      176.01      185.45      6.12 o 
  -6   3   5       16.79       11.37      2.04 o 
  -5   3   5      649.69      663.35     21.32 o 
  -4   3   5      517.62      521.50     20.15 o 
  -3   3   5        9.91        3.79      1.46 o 
  -2   3   5        5.50        5.83      1.46 o 
  -1   3   5      284.12      255.29      9.34 o 
   0   3   5        0.23       -1.46      1.46 o 
   1   3   5      862.76      858.01     24.26 o 
   2   3   5       55.94       58.59      2.91 o 
   3   3   5      534.42      510.87     17.52 o 
   4   3   5      135.87      135.86      4.96 o 
   5   3   5       67.85       70.25      3.21 o 
   6   3   5       59.01       58.30      2.91 o 
   7   3   5        6.17        2.91      1.75 o 
   8   3   5       24.78       22.44      3.79 o 
 -11   4   5       21.02       16.90      3.50 o 
 -10   4   5        1.29        0.00      1.75 o 
  -9   4   5        1.00       -0.58      1.75 o 
  -8   4   5        1.64        4.08      2.04 o 
  -7   4   5       16.38       15.74      2.33 o 
  -6   4   5       21.45       20.40      2.33 o 
  -5   4   5       11.39        8.45      2.04 o 
  -4   4   5      343.95      360.34     16.63 o 
  -2   4   5       29.62       26.52      2.04 o 
  -1   4   5      196.29      197.44      6.71 o 
   0   4   5      224.37      241.79      8.17 o 
   1   4   5       16.12       20.11      2.04 o 
   2   4   5        2.66        4.37      2.04 o 
   3   4   5      105.77      114.28      4.37 o 
   4   4   5      227.27      218.42     10.21 o 
   5   4   5        1.02        0.87      2.04 o 
   6   4   5       16.62       17.20      2.33 o 
   7   4   5        2.35        5.54      3.21 o 
   8   4   5        8.58        0.87      3.21 o 
 -11   5   5        4.88        4.66      3.21 o 
 -10   5   5        0.49       -0.29      2.91 o 
  -9   5   5       29.35       29.73      2.33 o 
  -8   5   5        3.86        7.29      2.04 o 
  -7   5   5        9.29       11.95      2.04 o 
  -6   5   5       48.70       52.17      2.91 o 
  -5   5   5       22.15       21.86      2.33 o 
  -4   5   5       38.85       39.35      2.62 o 
  -3   5   5        8.12        9.03      2.04 o 
  -2   5   5      117.47      123.32      4.37 o 
  -1   5   5       24.63       22.15      2.33 o 
   0   5   5        3.67        5.83      2.04 o 
   1   5   5      323.88      333.14     14.29 o 
   2   5   5      211.50      220.17      7.29 o 
   3   5   5       67.62       69.08      3.21 o 
   4   5   5       46.59       46.34      2.91 o 
   5   5   5        0.86        2.62      2.04 o 
   6   5   5        4.77        5.25      2.62 o 
   7   5   5       10.43       11.07      3.21 o 
 -10   6   5       12.56        9.91      3.50 o 
  -9   6   5       56.88       65.29      4.37 o 
  -8   6   5        1.41        0.87      1.75 o 
  -7   6   5       63.66       58.01      3.21 o 
  -6   6   5      174.12      160.95      5.25 o 
  -5   6   5      133.63      135.86      4.66 o 
  -4   6   5       37.50       32.35      2.62 o 
  -3   6   5      132.07      128.57      4.37 o 
  -2   6   5        0.04        0.29      2.04 o 
  -1   6   5      594.59      615.09     15.76 o 
   0   6   5        1.02        7.29      2.04 o 
   1   6   5       33.72       33.52      2.62 o 
   2   6   5        7.44        8.74      2.04 o 
   3   6   5      137.29      141.69      4.37 o 
   4   6   5        0.32        2.33      1.75 o 
   5   6   5       20.82       23.90      3.21 o 
   6   6   5       22.11       21.86      3.50 o 
  -9   7   5        3.18       -2.91      2.91 o 
  -8   7   5        2.78        4.95      2.91 o 
  -7   7   5      120.81      130.02      5.54 o 
  -6   7   5        2.17       -0.29      1.75 o 
  -5   7   5      420.36      429.15     10.21 o 
  -4   7   5       62.50       60.63      2.91 o 
  -3   7   5      266.78      269.18      9.92 o 
  -2   7   5        0.05       -1.75      1.75 o 
  -1   7   5      251.72      268.59      9.33 o 
   0   7   5        0.54        4.37      1.75 o 
   1   7   5      245.06      246.71      8.17 o 
   2   7   5      178.95      160.07      6.41 o 
   3   7   5      326.77      305.95      7.58 o 
   4   7   5        5.18        1.75      2.91 o 
   5   7   5       19.92       21.57      3.50 o 
  -7   8   5        0.17        4.95      2.91 o 
  -6   8   5       64.68       65.00      4.37 o 
  -5   8   5        5.06        6.99      2.91 o 
  -4   8   5        0.11       -1.46      1.46 o 
  -3   8   5        0.02        0.58      1.75 o 
  -2   8   5       12.82       10.49      2.04 o 
  -1   8   5        0.68        1.46      1.75 o 
   0   8   5        4.50        1.75      1.75 o 
   1   8   5       35.20       36.43      4.08 o 
   2   8   5       82.62       81.04      4.37 o 
   3   8   5       28.17       33.52      3.79 o 
   4   8   5        6.16        6.99      2.91 o 
  -5   9   5        1.92        2.04      2.91 o 
  -4   9   5        2.33        2.33      2.62 o 
  -3   9   5        0.12       -2.04      2.91 o 
  -2   9   5        5.33       11.37      3.79 o 
  -1   9   5        3.03        4.08      2.91 o 
   0   9   5       23.79       18.07      3.50 o 
   1   9   5        4.40        7.58      2.91 o 
 -12   0   6       19.42       23.61      3.50 o 
 -11   0   6       68.46       67.92      3.21 o 
 -10   0   6       26.87       23.61      2.62 o 
  -9   0   6     1355.77     1345.75     22.52 o 
  -8   0   6       28.36       21.28      2.62 o 
  -7   0   6       89.60       95.04      3.50 o 
  -6   0   6       27.42       30.31      2.33 o 
  -5   0   6      811.93      797.37     24.55 o 
  -4   0   6      544.15      507.87     21.03 o 
  -3   0   6      136.38      121.60      4.37 o 
  -2   0   6     1074.92     1074.48     28.98 o 
  -1   0   6     3378.20     3369.05     49.91 o 
   0   0   6      813.92      746.92     23.68 o 
   1   0   6        7.17        8.16      1.75 o 
   2   0   6      168.22      139.39      5.25 o 
   3   0   6        8.00       10.20      2.33 o 
   4   0   6      286.91      278.26     11.96 o 
   5   0   6       43.06       46.64      2.91 o 
   6   0   6       11.44        9.62      2.04 o 
   7   0   6        4.71        9.33      2.91 o 
   8   0   6       38.71       43.14      4.08 o 
 -12   1   6        0.34       -0.58      2.27 o 
 -11   1   6        4.99        1.78      2.19 o 
 -10   1   6       14.03       16.04      1.65 o 
  -9   1   6       13.48       19.39      1.85 o 
  -8   1   6        0.66        1.89      1.44 o 
  -7   1   6        6.26        8.43      1.44 o 
  -6   1   6      127.56      133.75      3.77 o 
  -5   1   6      247.23      241.37     11.23 o 
  -4   1   6       28.73       21.01      1.89 o 
  -3   1   6       45.28       41.23      1.54 o 
  -2   1   6       96.87       92.46      2.86 o 
  -1   1   6      238.40      233.37      7.88 o 
   0   1   6        1.45        5.15      1.60 o 
   1   1   6        5.63       11.11      1.24 o 
   2   1   6      115.73      125.28      3.60 o 
   3   1   6        9.88       11.31      1.65 o 
   4   1   6      147.00      145.24      3.71 o 
   5   1   6        1.55       -1.75      1.75 o 
   6   1   6       40.31       43.35      4.66 o 
   7   1   6        6.37        2.04      3.21 o 
   8   1   6       34.02       33.35      2.68 o 
 -12   2   6        5.50        6.70      2.91 o 
 -11   2   6        3.03        2.04      2.91 o 
 -10   2   6        6.03       10.78      2.04 o 
  -9   2   6        4.81        6.12      2.04 o 
  -8   2   6        6.74        3.79      2.04 o 
  -7   2   6        0.28       -1.46      1.75 o 
  -6   2   6        0.14        1.46      1.75 o 
  -5   2   6        8.85        7.29      1.75 o 
  -4   2   6       72.85       62.68      2.62 o 
  -3   2   6       31.84       30.02      2.04 o 
  -2   2   6       53.23       51.89      2.33 o 
  -1   2   6       51.86       58.30      3.21 o 
   0   2   6        0.01        1.75      1.46 o 
   1   2   6        7.55       11.66      2.04 o 
   2   2   6      498.60      521.33     18.10 o 
   3   2   6      277.21      289.64      8.17 o 
   4   2   6       52.94       49.84      2.91 o 
   5   2   6       19.66       14.86      2.33 o 
   6   2   6       29.49       29.15      2.33 o 
   7   2   6        5.39        6.70      3.21 o 
   8   2   6        1.01       -2.91      2.91 o 
 -11   3   6       18.04       16.90      3.50 o 
 -10   3   6        6.78        9.62      2.04 o 
  -9   3   6       29.85       30.89      2.62 o 
  -8   3   6       13.36       11.37      2.04 o 
  -7   3   6       66.18       64.13      3.21 o 
  -6   3   6        0.38       -1.75      1.75 o 
  -5   3   6      327.77      322.09     14.88 o 
  -4   3   6       61.51       59.76      2.62 o 
  -3   3   6       14.67       14.57      1.75 o 
  -2   3   6      176.80      159.22      6.12 o 
  -1   3   6      101.48      101.16      4.08 o 
   0   3   6       49.84       51.88      2.62 o 
   1   3   6      630.39      635.15     18.69 o 
   2   3   6        0.03        3.79      2.04 o 
   3   3   6      137.13      138.20      4.37 o 
   4   3   6       87.68       82.50      3.50 o 
   5   3   6       83.80       79.00      3.21 o 
   6   3   6        2.99        2.33      1.75 o 
   7   3   6        2.41        0.29      2.91 o 
 -11   4   6        0.02        1.46      2.91 o 
 -10   4   6        5.34        2.62      2.62 o 
  -9   4   6       10.22        8.74      2.04 o 
  -8   4   6        1.68        0.00      2.04 o 
  -7   4   6        0.19        3.79      2.04 o 
  -6   4   6      258.50      258.99     11.08 o 
  -5   4   6       92.10       82.50      3.21 o 
  -4   4   6      542.95      532.77     17.22 o 
  -3   4   6      310.51      309.52     14.29 o 
  -2   4   6      210.21      202.39      7.29 o 
  -1   4   6       58.37       56.26      2.62 o 
   0   4   6       25.78       29.73      2.33 o 
   1   4   6      182.61      170.00      6.12 o 
   2   4   6      711.33      733.57     16.94 o 
   3   4   6        8.63        6.70      2.04 o 
   4   4   6      546.81      577.26     12.55 o 
   5   4   6       13.22       11.08      2.04 o 
   6   4   6       61.29       65.00      4.37 o 
   7   4   6        2.47        4.37      2.62 o 
 -10   5   6        7.78        9.33      2.91 o 
  -9   5   6       79.42       83.08      4.66 o 
  -8   5   6        4.42        5.83      2.04 o 
  -7   5   6       59.96       51.30      2.91 o 
  -6   5   6       63.24       61.21      2.91 o 
  -5   5   6       15.31       13.41      2.04 o 
  -4   5   6      158.92      161.53      5.25 o 
  -3   5   6      147.73      143.45      4.67 o 
  -2   5   6      219.02      196.85      6.42 o 
  -1   5   6      107.76      103.49      4.08 o 
   0   5   6      483.42      448.56     13.42 o 
   1   5   6        7.35        2.91      2.04 o 
   2   5   6     1074.42     1057.71     17.54 o 
   3   5   6      142.78      143.15      4.66 o 
   4   5   6       31.08       30.60      2.33 o 
   5   5   6        4.16        9.03      3.21 o 
   6   5   6       49.69       55.96      4.08 o 
  -9   6   6       22.24       26.81      3.50 o 
  -8   6   6        8.22        9.03      2.91 o 
  -7   6   6       14.13       12.53      2.04 o 
  -5   6   6        0.85       -1.75      1.75 o 
  -4   6   6       69.87       75.50      2.91 o 
  -3   6   6       21.15       17.20      2.04 o 
  -2   6   6        0.02       -0.29      1.75 o 
  -1   6   6      109.51      103.49      3.79 o 
   0   6   6       41.94       39.64      2.62 o 
   1   6   6       47.72       47.51      2.62 o 
   2   6   6       10.82       11.37      2.04 o 
   3   6   6       32.35       41.10      2.62 o 
   4   6   6        0.37       -1.17      2.62 o 
   5   6   6       20.17       21.86      3.50 o 
  -8   7   6       21.61       21.28      3.50 o 
  -7   7   6        0.05        0.00      2.62 o 
  -6   7   6       30.82       31.48      2.33 o 
  -5   7   6       23.05       19.53      2.33 o 
  -4   7   6        3.49        4.66      1.75 o 
  -3   7   6       30.10       30.02      2.33 o 
  -2   7   6        0.21        2.33      1.75 o 
  -1   7   6       19.67       11.95      2.04 o 
   0   7   6       22.33       18.94      2.04 o 
   1   7   6        8.24        6.99      2.04 o 
   2   7   6       27.30       35.56      3.50 o 
   3   7   6       20.42       23.32      3.21 o 
   4   7   6        7.02        7.58      2.91 o 
  -7   8   6       42.48       47.22      4.08 o 
  -6   8   6       19.78       13.41      3.50 o 
  -5   8   6        0.50       -0.58      2.62 o 
  -4   8   6      141.97      137.02      5.25 o 
  -3   8   6       90.57       92.70      4.66 o 
  -2   8   6       70.10       65.58      4.08 o 
  -1   8   6       63.04       58.88      3.79 o 
   0   8   6       49.00       53.34      3.79 o 
   1   8   6       45.65       38.47      3.79 o 
   2   8   6       80.72       83.37      4.66 o 
  -3   9   6       85.91       76.95      4.96 o 
  -2   9   6       46.39       55.38      4.08 o 
  -1   9   6       31.94       28.56      3.50 o 
 -12   1   7       14.67       14.69      3.93 o 
 -11   1   7        2.80        1.61      1.95 o 
 -10   1   7        9.63        4.75      1.89 o 
  -9   1   7      131.41      131.05      2.89 o 
  -8   1   7       50.01       53.92      2.06 o 
  -7   1   7       73.90       75.91      4.52 o 
  -6   1   7       75.64       76.70      5.98 o 
  -5   1   7       17.96       17.07      3.50 o 
  -4   1   7       46.69       47.98      3.94 o 
  -3   1   7      181.16      191.83      8.02 o 
  -2   1   7      290.28      283.73      6.80 o 
  -1   1   7       53.26       59.21      1.86 o 
   0   1   7      100.13      105.28      2.59 o 
   1   1   7        5.88        2.84      2.77 o 
   2   1   7      407.74      386.69      9.49 o 
   3   1   7      252.24      235.65      6.91 o 
   4   1   7      183.10      165.58      4.23 o 
   5   1   7        3.69        3.99      1.33 o 
   6   1   7       13.18       14.10      2.16 o 
   7   1   7       24.55       24.70      2.47 o 
 -12   2   7        5.48        6.41      3.21 o 
 -11   2   7       17.31       14.57      3.21 o 
 -10   2   7       11.48        9.62      2.04 o 
  -9   2   7       10.72       13.12      2.04 o 
  -8   2   7      227.10      237.67      9.62 o 
  -7   2   7        7.00        6.70      2.04 o 
  -6   2   7      136.56      135.87      4.66 o 
  -5   2   7       17.74       24.48      2.04 o 
  -4   2   7      350.26      332.62     14.30 o 
  -3   2   7      104.30      113.70      3.79 o 
  -2   2   7      775.22      752.66     20.16 o 
  -1   2   7      148.22      155.12      5.54 o 
   0   2   7      229.28      257.23      8.17 o 
   1   2   7      240.60      232.44      7.87 o 
   2   2   7       66.88       72.29      2.91 o 
   3   2   7      344.19      344.80     11.08 o 
   4   2   7      226.94      218.12      8.16 o 
   5   2   7        0.73        2.91      1.75 o 
   6   2   7        2.97        2.33      2.91 o 
   7   2   7       69.88       73.45      4.96 o 
 -11   3   7        5.13       12.82      2.91 o 
 -10   3   7       22.73       29.44      3.50 o 
  -9   3   7        2.17        0.00      1.75 o 
  -8   3   7      114.95      120.11      3.79 o 
  -7   3   7       86.60       87.74      3.21 o 
  -6   3   7        0.42        0.58      1.75 o 
  -5   3   7        9.19        7.87      2.04 o 
  -4   3   7      113.31      100.58      4.08 o 
  -3   3   7        6.62        7.87      2.04 o 
  -2   3   7      403.37      406.78     14.59 o 
  -1   3   7       44.79       43.72      2.62 o 
   0   3   7      435.26      457.57     14.59 o 
   1   3   7      129.16      145.77      4.96 o 
   2   3   7      114.99      111.36      3.50 o 
   3   3   7      129.26      117.49      4.08 o 
   4   3   7       16.87       18.94      2.04 o 
   5   3   7       51.53       52.17      2.62 o 
   6   3   7       28.26       37.89      3.79 o 
 -11   4   7        0.00        0.58      3.21 o 
 -10   4   7        1.05        3.21      2.62 o 
  -9   4   7        3.36        2.91      1.75 o 
  -8   4   7        1.32       -0.58      1.75 o 
  -7   4   7       53.40       48.97      2.91 o 
  -6   4   7        3.76        1.17      1.75 o 
  -5   4   7        2.09        2.91      1.75 o 
  -4   4   7       46.97       51.01      2.62 o 
  -3   4   7       77.03       81.91      3.21 o 
  -2   4   7        8.24        9.91      2.04 o 
  -1   4   7        0.00       -1.75      1.75 o 
   0   4   7      128.95      129.74      4.37 o 
   1   4   7      291.86      292.84     10.50 o 
   2   4   7        3.77        3.21      2.04 o 
   3   4   7       58.14       52.76      2.62 o 
   4   4   7       10.48       10.20      2.04 o 
   5   4   7       11.31       13.70      2.91 o 
   6   4   7        3.87       10.20      3.21 o 
 -10   5   7        2.17        9.03      2.91 o 
  -9   5   7       14.73       10.49      2.91 o 
  -8   5   7        2.50        1.17      1.75 o 
  -7   5   7        8.15        5.54      1.75 o 
  -6   5   7        0.02        0.00      1.75 o 
  -5   5   7       20.94       18.94      2.04 o 
  -4   5   7       19.14       15.74      2.04 o 
  -3   5   7        3.05        1.17      1.75 o 
  -2   5   7      189.54      198.28      5.83 o 
  -1   5   7      181.18      182.82      5.83 o 
   0   5   7       34.37       35.27      2.62 o 
   1   5   7       19.64       22.44      2.33 o 
   2   5   7        4.69        8.16      1.75 o 
   4   5   7       13.56       17.78      2.91 o 
   5   5   7       24.09       31.19      3.50 o 
  -9   6   7       33.87       27.98      3.79 o 
  -8   6   7       22.44       23.32      3.21 o 
  -7   6   7        2.81        1.17      2.33 o 
  -6   6   7       44.19       45.18      2.62 o 
  -5   6   7        0.04       -0.87      1.46 o 
  -4   6   7      202.45      208.78      7.29 o 
  -3   6   7        4.73        4.95      1.75 o 
  -2   6   7       21.09       19.53      2.04 o 
  -1   6   7        1.20        1.17      1.75 o 
   0   6   7      116.48      123.61      4.08 o 
   1   6   7        1.39        3.21      1.75 o 
   2   6   7       17.40       20.69      2.04 o 
   3   6   7       50.83       42.85      3.50 o 
   4   6   7       17.60       17.78      3.50 o 
  -8   7   7       97.42      106.69      5.25 o 
  -7   7   7        8.57        6.41      2.91 o 
  -6   7   7       99.70       96.49      4.96 o 
  -5   7   7        0.00        1.75      2.33 o 
  -4   7   7       76.45       76.37      2.91 o 
  -3   7   7        7.40        3.21      1.75 o 
  -2   7   7      140.05      125.65      5.25 o 
  -1   7   7      168.61      151.02      5.25 o 
   0   7   7      282.31      265.67      6.42 o 
   1   7   7        3.46        7.58      2.62 o 
   2   7   7        6.80       11.66      3.50 o 
   3   7   7       93.85       96.49      4.96 o 
  -6   8   7        0.30       -2.33      2.91 o 
  -5   8   7        5.72        7.58      4.66 o 
  -4   8   7        1.93        7.29      2.62 o 
  -3   8   7        4.72        0.87      3.21 o 
  -2   8   7       14.02       17.20      3.21 o 
  -1   8   7       79.26       74.33      4.37 o 
   0   8   7       26.85       29.44      3.50 o 
   1   8   7        6.02        2.33      2.91 o 
 -11   0   8        3.24        3.21      2.91 o 
 -10   0   8       14.19       17.78      2.04 o 
  -8   0   8       94.44       81.91      3.21 o 
  -7   0   8      137.68      133.82      4.66 o 
  -6   0   8       19.71       14.86      2.04 o 
  -5   0   8      365.48      325.60     12.84 o 
  -4   0   8     1016.60      955.93     21.34 o 
  -3   0   8      191.40      185.46      6.12 o 
  -2   0   8        5.42        1.46      1.75 o 
  -1   0   8      178.97      181.66      6.12 o 
   0   0   8        7.62        9.03      2.04 o 
   1   0   8      250.89      263.94     10.21 o 
   2   0   8       38.09       44.30      2.62 o 
   3   0   8       24.19       15.74      2.04 o 
   4   0   8       37.34       34.98      2.33 o 
   5   0   8      116.03      116.61      4.96 o 
   6   0   8       47.55       58.59      4.08 o 
 -11   1   8        0.05        0.81      1.74 o 
 -10   1   8        2.66       -1.24      1.24 o 
  -9   1   8       14.46       18.28      1.54 o 
  -8   1   8       28.17       27.41      1.65 o 
  -7   1   8        6.60       11.52      3.06 o 
  -6   1   8        3.36        2.48      1.89 o 
  -5   1   8       33.30       31.65      2.33 o 
  -4   1   8       72.47       64.05      5.10 o 
  -3   1   8        0.57        1.60      1.24 o 
  -2   1   8       17.16       19.76      1.54 o 
  -1   1   8       91.95       91.81      3.06 o 
   0   1   8        4.24        3.35      1.31 o 
   1   1   8      149.36      134.15      3.28 o 
   2   1   8        2.54        1.37      1.33 o 
   3   1   8       43.92       40.26      1.85 o 
   4   1   8       22.30       16.40      1.89 o 
   5   1   8       75.50       70.10      2.89 o 
   6   1   8        1.04        2.52      2.04 o 
 -11   2   8        1.49        0.87      2.62 o 
 -10   2   8        0.72        2.62      2.62 o 
  -9   2   8        2.15        1.75      1.75 o 
  -8   2   8        0.12       -1.75      1.75 o 
  -7   2   8        9.42       11.07      2.04 o 
  -6   2   8        9.21        7.58      1.75 o 
  -5   2   8        4.04        5.54      1.75 o 
  -4   2   8       31.00       31.48      2.33 o 
  -1   2   8      244.88      252.56     10.79 o 
   0   2   8      149.87      158.03      4.66 o 
   1   2   8       60.54       61.50      2.91 o 
   2   2   8       16.90       15.45      2.33 o 
   3   2   8       37.44       31.19      2.33 o 
   4   2   8        7.94        6.12      1.75 o 
   5   2   8        3.68        7.58      2.62 o 
   6   2   8        0.27       -0.58      3.21 o 
 -11   3   8        0.88        4.08      2.62 o 
 -10   3   8        9.55       15.16      2.91 o 
  -9   3   8        1.02       -0.58      1.75 o 
  -8   3   8       36.58       37.60      2.33 o 
  -7   3   8        9.34        5.25      1.75 o 
  -6   3   8        0.91        1.17      1.75 o 
  -5   3   8       64.75       67.63      2.91 o 
  -4   3   8       70.48       66.75      2.91 o 
  -3   3   8        4.90        8.45      1.75 o 
  -2   3   8      220.43      217.26      6.42 o 
  -1   3   8        5.68        0.87      2.04 o 
   0   3   8      116.16      125.65      4.08 o 
   1   3   8       70.62       70.83      2.91 o 
   2   3   8       72.03       75.20      2.91 o 
   3   3   8        2.27        0.87      1.75 o 
   4   3   8       14.72       13.70      2.91 o 
   5   3   8       32.77       33.23      3.50 o 
 -10   4   8        0.71       -3.50      3.50 o 
  -9   4   8       62.14       66.46      4.37 o 
  -8   4   8       13.03        9.91      2.04 o 
  -7   4   8      118.66      124.48      6.12 o 
  -6   4   8       66.78       65.58      2.62 o 
  -5   4   8       62.91       62.38      2.91 o 
  -4   4   8        5.86        3.79      1.75 o 
  -3   4   8       14.52       17.49      2.04 o 
  -2   4   8      162.81      169.98      5.25 o 
  -1   4   8      539.16      536.42     11.97 o 
   0   4   8       12.23        9.62      2.04 o 
   1   4   8      512.90      536.06     10.51 o 
   2   4   8       10.52       11.95      1.75 o 
   3   4   8       64.89       61.79      3.79 o 
   4   4   8       11.90       10.20      2.91 o 
   5   4   8       13.24       12.24      3.21 o 
  -9   5   8       19.77       17.78      3.21 o 
  -8   5   8        2.75        5.54      2.33 o 
  -7   5   8       40.41       49.26      2.62 o 
  -6   5   8       29.08       32.35      2.04 o 
  -5   5   8       73.11       72.87      2.91 o 
  -4   5   8       13.01        9.91      2.04 o 
  -3   5   8      277.79      288.14      8.46 o 
  -2   5   8        3.32        3.79      1.75 o 
  -1   5   8      607.33      609.73     11.38 o 
   0   5   8       59.01       65.00      2.62 o 
   1   5   8       40.39       40.22      2.33 o 
   2   5   8        0.73        1.17      2.33 o 
   3   5   8       73.69       78.41      4.37 o 
   4   5   8        1.58        1.17      2.91 o 
  -8   6   8        0.53        2.33      2.62 o 
  -7   6   8       12.98       17.20      2.91 o 
  -6   6   8        3.42        4.66      2.62 o 
  -5   6   8        0.53        2.91      1.46 o 
  -4   6   8       30.18       29.15      2.04 o 
  -3   6   8       11.37        8.45      2.04 o 
  -2   6   8       14.37       14.86      2.04 o 
  -1   6   8        1.37        0.87      1.46 o 
   0   6   8       12.36       17.49      2.62 o 
   1   6   8        1.73        9.03      2.33 o 
   2   6   8       23.82       28.85      3.50 o 
   3   6   8       21.90       22.44      3.21 o 
  -7   7   8        1.18       -0.29      2.62 o 
  -6   7   8        6.30        1.17      3.21 o 
  -5   7   8        0.36        4.08      2.33 o 
  -4   7   8       13.73       14.57      2.91 o 
  -3   7   8       12.04       12.53      2.62 o 
  -2   7   8        2.40       10.78      2.62 o 
  -1   7   8       21.32       24.77      3.21 o 
   0   7   8       16.32       12.82      2.91 o 
   1   7   8        8.52        3.21      3.50 o 
 -11   1   9        6.15        8.59      3.93 o 
 -10   1   9       12.30        8.87      1.95 o 
  -9   1   9        4.34        5.25      1.24 o 
  -8   1   9        8.33       11.85      1.44 o 
  -7   1   9        5.97        3.79      1.46 o 
  -6   1   9       21.85       23.90      3.21 o 
  -5   1   9       41.65       43.54      3.35 o 
  -4   1   9       45.22       51.17      2.91 o 
  -3   1   9       35.28       36.34      1.74 o 
  -2   1   9       12.26       13.19      3.64 o 
  -1   1   9      255.57      238.61      9.33 o 
   0   1   9      149.43      148.17      3.19 o 
   1   1   9      107.60       96.94      2.27 o 
   2   1   9       16.58       17.61      1.46 o 
   3   1   9       20.84       24.04      3.21 o 
   4   1   9       31.63       29.83      6.27 o 
 -10   2   9        1.73       -2.04      2.62 o 
  -9   2   9       15.17       14.28      3.21 o 
  -8   2   9       17.98       26.23      2.33 o 
  -7   2   9       87.44       89.20      3.21 o 
  -6   2   9       18.52       21.28      2.04 o 
  -5   2   9      145.69      141.40      4.66 o 
  -4   2   9      100.44      109.03      3.50 o 
  -3   2   9       82.84       88.62      3.21 o 
  -2   2   9      146.59      160.06      4.66 o 
  -1   2   9       41.55       39.93      2.62 o 
   0   2   9      233.26      255.16      8.17 o 
   1   2   9      128.13      137.31      3.79 o 
   2   2   9        8.80       15.45      2.04 o 
   3   2   9        3.74       10.78      2.62 o 
   4   2   9      105.76      120.97      5.54 o 
 -10   3   9       12.73       16.03      2.91 o 
  -9   3   9        1.72        0.87      2.62 o 
  -8   3   9        4.49        6.41      1.75 o 
  -7   3   9       27.81       25.07      2.04 o 
  -6   3   9        4.40        6.99      2.04 o 
  -5   3   9      102.91      104.07      3.50 o 
  -4   3   9       12.64       13.41      2.04 o 
  -3   3   9      172.17      189.52      7.58 o 
  -2   3   9       73.66       85.12      2.91 o 
  -1   3   9      105.90      104.07      3.21 o 
   0   3   9      139.27      134.40      3.79 o 
   1   3   9       16.45       17.78      2.04 o 
   2   3   9       52.39       50.13      3.50 o 
   3   3   9       24.69       33.52      3.21 o 
   4   3   9       27.43       33.52      3.50 o 
  -9   4   9        0.03       -0.58      2.62 o 
  -8   4   9        0.00       -1.46      2.33 o 
  -7   4   9        6.04        3.50      1.75 o 
  -6   4   9       15.88       13.41      2.04 o 
  -5   4   9        0.66        0.58      1.46 o 
  -4   4   9        0.38        4.08      1.46 o 
  -3   4   9       60.49       60.92      2.62 o 
  -2   4   9      175.64      192.14      6.71 o 
  -1   4   9       14.23       16.61      2.04 o 
   0   4   9       74.59       70.54      2.91 o 
   1   4   9       20.20       21.57      2.91 o 
   2   4   9        3.53        3.50      2.62 o 
   3   4   9        0.60        0.00      2.33 o 
  -8   5   9        3.01        3.50      2.62 o 
  -7   5   9        7.01        8.45      2.62 o 
  -6   5   9        0.61        0.87      2.33 o 
  -5   5   9       57.02       51.01      2.33 o 
  -4   5   9       83.51       75.21      2.91 o 
  -3   5   9       10.85        8.45      1.75 o 
  -2   5   9        5.78        2.62      1.46 o 
  -1   5   9        4.16        3.21      1.46 o 
   0   5   9        6.80        6.12      2.62 o 
   1   5   9        5.84        8.74      2.91 o 
   2   5   9       36.50       38.18      3.50 o 
  -7   6   9       35.42       29.73      3.50 o 
  -6   6   9        3.30        0.87      2.91 o 
  -5   6   9        7.76        6.12      2.62 o 
  -4   6   9        0.40        0.58      2.33 o 
  -3   6   9       42.95       45.47      3.79 o 
  -2   6   9        1.47       -1.75      2.33 o 
  -1   6   9        4.30        5.25      2.62 o 
   0   6   9       49.92       46.34      3.79 o 
   1   6   9       14.69       13.12      2.91 o 
  -4   7   9       75.26       83.36      4.66 o 
  -3   7   9      111.82      111.36      5.25 o 
  -2   7   9        1.99        0.58      2.62 o 
 -10   0  10       26.76       33.81      3.50 o 
  -9   0  10        2.57        0.87      2.33 o 
  -8   0  10       69.04       68.79      3.79 o 
  -7   0  10      193.11      170.57      5.83 o 
  -6   0  10       30.45       32.06      2.33 o 
  -5   0  10       10.83       14.57      2.04 o 
  -4   0  10       75.15       83.95      2.91 o 
  -3   0  10        6.15        4.66      1.75 o 
  -2   0  10       82.62       86.87      3.21 o 
  -1   0  10        4.26        4.95      1.75 o 
   0   0  10       22.19       15.16      2.04 o 
   1   0  10       61.88       56.26      3.50 o 
   2   0  10      138.88      143.72      5.25 o 
   3   0  10       39.61       48.97      3.79 o 
 -10   1  10        0.59        0.60      2.03 o 
  -9   1  10        0.03       -1.65      1.65 o 
  -8   1  10        3.89        5.34      1.82 o 
  -7   1  10       11.61        9.78      1.24 o 
  -6   1  10        0.48       -0.73      1.03 o 
  -5   1  10       11.44       11.40      1.24 o 
  -4   1  10       32.53       33.10      1.65 o 
  -3   1  10        1.29        2.17      1.46 o 
  -2   1  10       63.51       64.76      1.95 o 
  -1   1  10        4.14        3.06      1.24 o 
   0   1  10       23.87       24.12      1.44 o 
   1   1  10       27.48       25.62      2.24 o 
   2   1  10       79.03       76.82      2.89 o 
   3   1  10        0.82       -0.44      3.35 o 
 -10   2  10        0.30        0.58      2.91 o 
  -9   2  10        1.31       -2.04      2.62 o 
  -8   2  10        0.04       -2.33      2.33 o 
  -7   2  10       10.91       11.66      1.75 o 
  -6   2  10        3.18        2.33      1.46 o 
  -5   2  10        0.15       -1.46      1.46 o 
  -4   2  10       73.44       79.58      2.91 o 
  -3   2  10       37.42       37.31      2.33 o 
  -2   2  10       43.18       43.14      2.33 o 
  -1   2  10       17.65       20.11      2.04 o 
   0   2  10       19.84       22.15      2.04 o 
   1   2  10        5.26        7.87      2.33 o 
   2   2  10        4.27        4.95      2.62 o 
   3   2  10        1.97        2.04      2.62 o 
  -9   3  10        0.13        0.00      2.62 o 
  -8   3  10        8.79       13.70      2.91 o 
  -7   3  10       21.61       26.23      2.91 o 
  -6   3  10        0.01        0.87      1.46 o 
  -5   3  10       44.96       42.26      2.33 o 
  -4   3  10        5.22        6.99      1.75 o 
  -3   3  10       60.79       63.54      2.62 o 
  -2   3  10       17.46       16.32      2.04 o 
  -1   3  10       22.94       23.02      2.04 o 
   0   3  10        2.43       -1.17      2.62 o 
   1   3  10       17.73       17.78      2.62 o 
   2   3  10       41.31       43.72      3.79 o 
  -8   4  10        8.58       11.66      2.62 o 
  -7   4  10        0.42       -1.17      2.04 o 
  -6   4  10        2.36        8.45      2.33 o 
  -5   4  10       79.68       81.62      3.79 o 
  -4   4  10      226.35      218.98      5.54 o 
  -3   4  10        8.64        6.41      2.62 o 
  -2   4  10      236.31      251.94      6.12 o 
  -1   4  10        4.82        4.08      2.33 o 
   0   4  10       34.31       33.81      3.21 o 
   1   4  10       19.87       20.69      2.91 o 
  -7   5  10        0.21       -2.33      2.33 o 
  -6   5  10       73.79       88.61      4.37 o 
  -5   5  10        2.02        7.87      2.33 o 
  -4   5  10      183.78      188.35      5.54 o 
  -3   5  10        8.87        9.62      3.50 o 
  -2   5  10       29.92       32.35      3.21 o 
  -1   5  10        0.23        0.29      2.04 o 
   0   5  10       44.86       44.89      3.50 o 
  -4   6  10        0.53        3.21      2.33 o 
  -3   6  10        1.51        0.29      2.33 o 
  -9   1  11        1.02        1.34      2.04 o 
  -8   1  11        0.96        2.71      2.77 o 
  -7   1  11       19.86       23.40      1.95 o 
  -6   1  11       11.44        8.54      2.04 o 
  -5   1  11        3.94        4.66      1.65 o 
  -4   1  11       77.90       75.60      6.70 o 
  -3   1  11       53.70       55.67      2.47 o 
  -2   1  11       40.08       33.48      3.64 o 
  -1   1  11       15.39       20.02      1.85 o 
   0   1  11       19.66       16.59      1.95 o 
   1   1  11       17.62       19.36      2.16 o 
  -8   2  11       12.08       11.95      2.62 o 
  -7   2  11       38.99       39.06      3.21 o 
  -6   2  11       20.61       18.94      2.91 o 
  -5   2  11       36.92       44.01      3.50 o 
  -4   2  11        6.84        7.87      2.33 o 
  -3   2  11       96.33      108.44      4.37 o 
  -2   2  11       36.82       30.90      3.21 o 
  -1   2  11       10.76       15.45      2.62 o 
   0   2  11        2.08        1.17      2.33 o 
   1   2  11       73.11       72.29      4.37 o 
  -8   3  11       15.58       12.82      2.91 o 
  -7   3  11        1.10        2.91      2.33 o 
  -6   3  11       36.85       33.52      3.21 o 
  -5   3  11       31.43       35.56      3.21 o 
  -4   3  11       62.40       59.75      3.79 o 
  -3   3  11       72.26       72.00      4.08 o 
  -2   3  11        6.95        6.12      2.62 o 
  -1   3  11       25.98       22.73      3.21 o 
   0   3  11        8.95       13.99      2.91 o 
  -6   4  11       14.23       14.57      2.91 o 
  -5   4  11       58.53       53.63      3.79 o 
  -4   4  11       11.52        9.91      2.62 o 
  -3   4  11       38.05       37.89      3.50 o 
  -2   4  11       15.49       14.86      2.91 o 
  -1   4  11        0.00        2.62      2.33 o 
  -6   0  12        1.75        1.46      2.04 o 
  -5   0  12        8.75        9.03      2.62 o 
  -4   0  12        0.41       -2.33      2.33 o 
  -3   0  12       10.70        9.03      2.62 o 
  -2   0  12       40.11       36.72      3.50 o 
  -6   1  12        0.19       -0.47      2.62 o 
  -5   1  12       12.38       15.04      2.62 o 
  -4   1  12        2.27        1.17      2.04 o 
  -3   1  12        6.07        4.72      1.54 o 
  -2   1  12       14.74       13.55      2.06 o 
  -5   2  12       19.27       19.82      2.91 o 
  -4   2  12       12.94       11.66      2.62 o 
  -3   2  12        4.09       -1.17      2.04 o 
                                                 
